# Supplementary material for: Somatic whole genome dynamics of precancer in Barrett’s esophagus reveals features associated with disease progression
Source: Nat Commun. 2022 Apr 28;13:2300. doi: 10.1038/s41467-022-29767-7 (PMC9050715; doi:10.1038/s41467-022-29767-7)
Supplement: Supplementary file 8 — Source Data [file 41467_2022_29767_MOESM8_ESM.xlsx]

## Sheet: Fig 1
Cancer Outcome	PatientID	Age to 1st Endo	Yrs 1st Endo to T1	Yrs T1-T2	Yrs T2 to Last Endo (NCO)	Yrs to Last Known Alive	Yrs Last Endo (NCO) or Cancer (CO) to Death (if known)
NCO	17	77.3087	1.52	8.24	0		1.36
CO	42	56.0684	0.18	1.4			21.21
CO	43	64.0137	0.1	0.96			8.37
NCO	55	44.0684	9.16	3.84	11.8	4.82
NCO	59	65.3744	1.77	1.86	9.5	7.14
CO	74	50.9733	0.41	0.83		19.07
NCO	88	78.4641	1.67	1.61	0		8.26
NCO	126	43.5318	7.32	7.29	6.77	7.02
NCO	130	54.2313	0.37	2.01	2.99		2.09
CO	160	69.5414	0.73	1.42			8.21
CO	163	69.755	0.1	2.69			6.7
CO	169	72.9062	0.73	2.74			13.93
NCO	170	59.5784	9.13	7.77	4.44		5.55
NCO	184	44.5558	2.6	5.33	11.29		6.82
NCO	222	71.8084	3.2	5.06	0		1.54
CO	266	60.5832	0.03	1.53		17.44
CO	279	69.6975	0.31	1.46			0.92
CO	286	39.3758	9.82	6.87			13.59
CO	295	66.8501	0.25	2.41			0.18
NCO	303	61.5195	0.34	1.61	0.37		2.47
CO	322	70.5325	5.16	7.3			1.74
NCO	360	67.7947	8.71	7.16	3.86		0.5
NCO	381	48.898	1.49	1.56	12.38	2.66
NCO	385	55.2389	10.04	3.06	2.73		9.15
CO	387	68.178	0.04	2.04			22.41
CO	391	60.1396	0.1	6.16			4.2
CO	396	69.1307	3.75	5.46			0.45
CO	403	71.7153	1.81	4.28			2.71
CO	422	62.6338	0.38	3.49			0.46
NCO	433	67.7618	6.94	2.93	9.83		4.65
CO	450	45.0513	0.2	1.21		21.44
NCO	478	69.5469	1.69	7.01	5.02		0.72
NCO	483	66.9897	1.53	1.6	0		12.59
CO	512	80.9802	0.16	0.79
NCO	515	48.8077	1.47	1.54	0	2.99
CO	521	69.755	8.47	7.92			2.88
NCO	541	70.4997	8.07	1.79	0		11.73
CO	551	66.4969	0.18	2.66			7.98
CO	568	64.5749	0.22	2			12.62
NCO	572	72.219	0	3.87	2.84		15.38
NCO	575	57.6893	0.43	4.58	0		7.89
NCO	609	78.4038	8.92	2.62	5		2.26
NCO	611	56.8159	11.82	4.31	6.61	6.26
NCO	619	78.8884	2.05	6.02	2.69		4.13
CO	623	72.1971	0.49	0.27			20.7
CO	626	55.1923	0.17	4.23			3.03
NCO	631	70.7159	2.38	1.79	2.32		7.27
NCO	635	47.4251	7.39	4.66	12.99	0.34
NCO	639	64.1095	1.75	1.83	0		0.88
NCO	652	55.2964	0.27	7.55	7.97	1.8
CO	660	74.7981	0.28	1.9			19.26
CO	672	45.1855	9.01	4.55			0.31
CO	686	50.0616	4.11	3.41		20.2
CO	702	32.0246	10.99	9.81		11.07
CO	728	65.7413	0.16	1.13		17.88
NCO	729	63.4962	2.01	3.04	5.65		3.25
CO	740	53.3443	0.37	1.08		25.14
CO	772	67.9945	0.28	3.04			20.97
CO	779	63.937	4.03	3.12			0.51
NCO	806	57.128	1.5	1.5	0		10.54
CO	833	78.1081	0.03	2.39			1.95
CO	852	72.6817	0.38	1.89			15.41
CO	856	69.024	6.1	2.21			1.52
NCO	862	39.4552	1.39	1.67	0		17.91
NCO	865	77.4702	1.49	1.63	9.61		8.28
CO	891	75.9014	0.11	1.93			0.24
NCO	900	44.282	2.05	1.07	0	20.07
NCO	909	63.3867	0.3	2.53	9.45	5.63
NCO	911	73.6318	1.55	2.54	6.12		4.85
NCO	915	61.7878	1.48	3.67	6.7	7.23
NCO	942	74.5626	2	1.55	0		5.13
CO	951	69.3169	1.5	5.28		13.24
CO	954	76.4408	0.2	0.82			14.08
NCO	956	79.551	1.51	1.23	0	14.6
NCO	968	60.8816	1.73	3.22	7.57	2.51
CO	977	53.588	0.13	0.65		17.89
CO	995	74.7598	0.31	0.81			1.4
CO	997	49.3251	0.29	1.13			2.67
NCO	1005	63.6386	3.02	3.05	6.08	2.2
NCO	1047	73.9959	2.35	1.69	0		6.87

## Sheet: Fig 2a
For indivual mutation calls see file snv_plus_indels.csv in Supplementary data file 38
Cancer_Outcome_Status	Patient_ID	Sample_ID	Timepoint	Total SNV+Indel per biopsy	Total SNV+Indel per Patient
NCO	17	23561	T1	16399	46908
NCO	17	23564	T1	18414	46908
NCO	17	23567	T2	19234	46908
NCO	17	24933	T2	14280	46908
CO	42	24289	T1	17597	30606
CO	42	24292	T1	14383	30606
CO	42	24283	T2	15876	30606
CO	42	24286	T2	149	30606
CO	43	23585	T1	8373	54923
CO	43	24696	T1	25038	54923
CO	43	23593	T2	23212	54923
CO	43	25093	T2	22579	54923
NCO	55	23611	T1	7988	27737
NCO	55	24702	T1	10121	27737
NCO	55	23614	T2	6846	27737
NCO	55	23617	T2	13027	27737
NCO	59	23638	T1	4231	30805
NCO	59	23641	T1	4872	30805
NCO	59	23644	T2	6703	30805
NCO	59	23647	T2	12293	30805
CO	74	23668	T1	16431	50172
CO	74	24714	T1	32736	50172
CO	74	23677	T2	16977	50172
CO	74	24717	T2	24646	50172
NCO	88	23692	T1	6662	13485
NCO	88	23695	T1	7161	13485
NCO	88	23698	T2	7110	13485
NCO	88	23701	T2	7312	13485
NCO	126	24346	T1	17502	28506
NCO	126	24349	T1	14611	28506
NCO	126	24352	T2	15552	28506
NCO	126	24355	T2	14353	28506
NCO	130	24295	T1	8191	20564
NCO	130	24298	T1	6239	20564
NCO	130	24301	T2	6457	20564
NCO	130	24304	T2	5464	20564
CO	160	23716	T1	9209	18570
CO	160	23719	T1	4866	18570
CO	160	23722	T2	9037	18570
CO	160	23725	T2	9007	18570
CO	163	23740	T1	121896	177511
CO	163	23743	T1	92848	177511
CO	163	23749	T2	43013	177511
CO	163	24735	T2	117789	177511
CO	169	23764	T1	10112	21605
CO	169	23767	T1	13759	21605
CO	169	23770	T2	2510	21605
CO	169	23773	T2	12032	21605
NCO	170	23788	T1	11237	32853
NCO	170	23791	T1	16711	32853
NCO	170	23794	T2	9644	32853
NCO	170	23797	T2	9595	32853
NCO	184	24325	T1	18900	43515
NCO	184	24328	T1	14514	43515
NCO	184	24331	T2	19765	43515
NCO	184	24334	T2	21284	43515
NCO	222	24376	T1	7534	16556
NCO	222	24379	T1	7635	16556
NCO	222	24370	T2	10494	16556
NCO	222	24373	T2	6354	16556
CO	266	24139	T1	13398	81216
CO	266	24900	T1	13582	81216
CO	266	24145	T2	22479	81216
CO	266	24148	T2	42663	81216
CO	279	24744	T1	26665	49086
CO	279	24927	T1	14591	49086
CO	279	23818	T2	2626	49086
CO	279	24924	T2	14138	49086
CO	286	24364	T1	10118	24035
CO	286	24367	T1	11824	24035
CO	286	24358	T2	11745	24035
CO	286	24361	T2	14002	24035
CO	295	24169	T1	12847	23614
CO	295	24172	T1	13077	23614
CO	295	24175	T2	14259	23614
CO	295	24184	T2	13365	23614
NCO	303	23599	T1	97290	136874
NCO	303	24660	T1	27660	136874
NCO	303	23602	T2	18693	136874
NCO	303	23605	T2	51201	136874
CO	322	24403	T1	27352	84064
CO	322	24406	T1	24683	84064
CO	322	24394	T2	29289	84064
CO	322	24807	T2	19769	84064
NCO	360	24409	T1	30940	71589
NCO	360	24412	T1	20992	71589
NCO	360	24810	T2	29381	71589
NCO	360	24813	T2	48199	71589
NCO	381	23836	T1	7332	20108
NCO	381	23839	T1	8531	20108
NCO	381	23842	T2	5459	20108
NCO	381	23845	T2	8188	20108
NCO	385	24421	T1	7163	27745
NCO	385	24424	T1	9764	27745
NCO	385	24816	T2	8143	27745
NCO	385	24819	T2	9013	27745
CO	387	23656	T1	11414	61149
CO	387	23659	T1	38024	61149
CO	387	23662	T2	16278	61149
CO	387	23665	T2	30933	61149
CO	391	23866	T1	7289	30015
CO	391	23869	T1	5406	30015
CO	391	23521	T2	8169	30015
CO	391	23872	T2	8763	30015
CO	396	24445	T1	3767	83690
CO	396	24448	T1	48445	83690
CO	396	24457	T2	43350	83690
CO	396	24461	T2	36425	83690
CO	403	24388	T1	11275	43206
CO	403	24391	T1	12777	43206
CO	403	24383	T2	6830	43206
CO	403	24385	T2	23026	43206
CO	422	25117	T1	11893	20903
CO	422	25123	T1	12883	20903
CO	422	24481	T2	12060	20903
CO	422	25129	T2	12832	20903
NCO	433	23890	T1	7338	43798
NCO	433	24678	T1	22199	43798
NCO	433	23896	T2	15090	43798
NCO	433	23899	T2	26171	43798
CO	450	23914	T1	17342	42016
CO	450	24753	T1	11988	42016
CO	450	23920	T2	18027	42016
CO	450	23923	T2	23219	42016
NCO	478	23938	T1	28223	112676
NCO	478	23941	T1	23624	112676
NCO	478	23944	T2	23877	112676
NCO	478	23947	T2	31044	112676
NCO	483	23824	T1	5655	19813
NCO	483	23827	T1	14087	19813
NCO	483	23830	T2	6565	19813
NCO	483	23833	T2	8786	19813
CO	512	23968	T1	56715	81487
CO	512	23971	T1	44673	81487
CO	512	23974	T2	56226	81487
CO	512	23977	T2	46931	81487
NCO	515	23683	T1	12680	38872
NCO	515	24723	T1	13468	38872
NCO	515	23686	T2	6591	38872
NCO	515	23689	T2	8597	38872
CO	521	24651	T1	18645	42508
CO	521	24654	T1	7473	42508
CO	521	23579	T2	14174	42508
CO	521	24657	T2	22653	42508
NCO	541	24223	T1	11707	27317
NCO	541	24226	T1	8748	27317
NCO	541	24229	T2	8021	27317
NCO	541	24232	T2	8948	27317
CO	551	24433	T1	15666	66875
CO	551	24436	T1	24944	66875
CO	551	24439	T2	29818	66875
CO	551	24822	T2	29925	66875
CO	568	24690	T1	49236	77848
CO	568	24693	T1	18736	77848
CO	568	24885	T2	11414	77848
CO	568	24888	T2	11689	77848
NCO	572	23776	T1	25857	37035
NCO	572	23779	T1	28490	37035
NCO	572	23785	T2	24900	37035
NCO	572	24741	T2	1167	37035
NCO	575	25141	T1	13117	57647
NCO	575	25147	T1	30702	57647
NCO	575	24541	T2	21738	57647
NCO	575	25150	T2	20360	57647
NCO	609	23992	T1	9098	24766
NCO	609	24768	T1	4285	24766
NCO	609	23998	T2	10440	24766
NCO	609	24915	T2	7085	24766
NCO	611	24565	T1	14666	82717
NCO	611	24843	T1	6850	82717
NCO	611	24559	T2	9111	82717
NCO	611	24837	T2	10444	82717
NCO	619	24463	T1	7795	22302
NCO	619	24466	T1	9803	22302
NCO	619	24469	T2	7870	22302
NCO	619	25183	T2	9550	22302
CO	623	24672	T1	4922	24123
CO	623	24879	T1	96	24123
CO	623	23710	T2	16333	24123
CO	623	23713	T2	12702	24123
CO	626	24022	T1	45282	101783
CO	626	24780	T1	56047	101783
CO	626	24028	T2	30685	101783
CO	626	24031	T2	26079	101783
NCO	631	23728	T1	13858	42757
NCO	631	23731	T1	15468	42757
NCO	631	24729	T2	20373	42757
NCO	631	24732	T2	21699	42757
NCO	635	24037	T1	28306	64027
NCO	635	24783	T1	19557	64027
NCO	635	24040	T2	19845	64027
NCO	635	24043	T2	24966	64027
NCO	639	24235	T1	5018	19303
NCO	639	24238	T1	6435	19303
NCO	639	24241	T2	8798	19303
NCO	639	24244	T2	5348	19303
NCO	652	23878	T1	22208	40559
NCO	652	25111	T1	18149	40559
NCO	652	23884	T2	15513	40559
NCO	652	23887	T2	22685	40559
CO	660	24052	T1	13263	36153
CO	660	24055	T1	22460	36153
CO	660	24058	T2	17671	36153
CO	660	24897	T2	16867	36153
CO	672	24550	T1	7232	24579
CO	672	24553	T1	5898	24579
CO	672	24547	T2	17597	24579
CO	672	25156	T2	4944	24579
CO	686	24663	T1	9707	54769
CO	686	25096	T1	10759	54769
CO	686	23635	T2	41454	54769
CO	686	24669	T2	22646	54769
CO	702	24852	T1	18966	54228
CO	702	24855	T1	13295	54228
CO	702	24858	T2	4387	54228
CO	702	24861	T2	19052	54228
CO	728	25162	T1	2517	19279
CO	728	25165	T1	6476	19279
CO	728	24265	T2	5761	19279
CO	728	24268	T2	10788	19279
NCO	729	23752	T1	8185	10398
NCO	729	23755	T1	8462	10398
NCO	729	23758	T2	87	10398
NCO	729	23761	T2	173	10398
CO	740	24247	T1	14735	22658
CO	740	24250	T1	9371	22658
CO	740	24253	T2	14594	22658
CO	740	24256	T2	12248	22658
CO	772	24574	T1	41541	69756
CO	772	24577	T1	22337	69756
CO	772	24568	T2	28351	69756
CO	772	24571	T2	27418	69756
CO	779	24082	T1	7595	23389
CO	779	24085	T1	9669	23389
CO	779	24091	T2	12580	23389
CO	779	24094	T2	13526	23389
NCO	806	23341	T1	24170	53195
NCO	806	24154	T1	9580	53195
NCO	806	24157	T2	16156	53195
NCO	806	24160	T2	17104	53195
CO	833	24010	T1	43872	73768
CO	833	24774	T1	14329	73768
CO	833	24016	T2	15373	73768
CO	833	24777	T2	26610	73768
CO	852	23902	T1	8371	16783
CO	852	23905	T1	5049	16783
CO	852	23908	T2	6847	16783
CO	852	24876	T2	6914	16783
CO	856	24756	T1	8542	30319
CO	856	24759	T1	9770	30319
CO	856	23962	T2	8866	30319
CO	856	24891	T2	8433	30319
NCO	862	24580	T1	3581	14356
NCO	862	24846	T1	5431	14356
NCO	862	24586	T2	9406	14356
NCO	862	24589	T2	3246	14356
NCO	865	24786	T1	9873	37795
NCO	865	24789	T1	12189	37795
NCO	865	24070	T2	4985	37795
NCO	865	24073	T2	10056	37795
CO	891	24613	T1	33440	92208
CO	891	24616	T1	33620	92208
CO	891	24604	T2	34578	92208
CO	891	24873	T2	8381	92208
NCO	900	23926	T1	4745	20411
NCO	900	23929	T1	8593	20411
NCO	900	23932	T2	10047	20411
NCO	900	23935	T2	8249	20411
NCO	909	24514	T1	7903	22315
NCO	909	24831	T1	4932	22315
NCO	909	24520	T2	9521	22315
NCO	909	24523	T2	6218	22315
NCO	911	24625	T1	13355	32672
NCO	911	24628	T1	8287	32672
NCO	911	24619	T2	11836	32672
NCO	911	24622	T2	17501	32672
NCO	915	24490	T1	6155	32414
NCO	915	25168	T1	17635	32414
NCO	915	25171	T2	4411	32414
NCO	915	25174	T2	9799	32414
NCO	942	24792	T1	26659	71069
NCO	942	24795	T1	39336	71069
NCO	942	24124	T2	10218	71069
NCO	942	24906	T2	10440	71069
CO	951	23800	T1	13164	42748
CO	951	23803	T1	23667	42748
CO	951	23806	T2	14287	42748
CO	951	23809	T2	13539	42748
CO	954	24205	T1	26760	34074
CO	954	24208	T1	28208	34074
CO	954	24214	T2	26666	34074
CO	954	24220	T2	26428	34074
NCO	956	23980	T1	9686	26224
NCO	956	24948	T1	13619	26224
NCO	956	23986	T2	4693	26224
NCO	956	24765	T2	9913	26224
NCO	968	24187	T1	6226	33820
NCO	968	24190	T1	21791	33820
NCO	968	24193	T2	4320	33820
NCO	968	24196	T2	5876	33820
CO	977	23854	T1	34005	78534
CO	977	23857	T1	58523	78534
CO	977	23860	T2	1110	78534
CO	977	24864	T2	33283	78534
CO	995	24130	T1	7963	30428
CO	995	24945	T1	3925	30428
CO	995	24133	T2	6688	30428
CO	995	24136	T2	18641	30428
CO	997	24598	T1	32564	46561
CO	997	24601	T1	30892	46561
CO	997	24592	T2	27170	46561
CO	997	24595	T2	24436	46561
NCO	1005	24097	T1	11670	44009
NCO	1005	24100	T1	22247	44009
NCO	1005	24106	T2	25907	44009
NCO	1005	25105	T2	14304	44009
NCO	1047	24271	T1	9743	25139
NCO	1047	24274	T1	12478	25139
NCO	1047	24277	T2	7015	25139
NCO	1047	24280	T2	8692	25139

## Sheet: Fig 2b
Cancer_Outcome_Status	Patient_ID	Sample_ID	SI_Diversity
NCO	17	23561	0.46
NCO	17	23564	0.67
NCO	17	23567	0.45
NCO	17	24933	0.44
CO	42	24283	0.81
CO	42	24286	0.04
CO	42	24289	0.76
CO	42	24292	0.67
CO	43	23585	0.24
CO	43	23593	1
CO	43	24696	0.57
CO	43	25093	0.8
NCO	55	23611	0.43
NCO	55	23614	0.61
NCO	55	23617	0.36
NCO	55	24702	0.28
NCO	59	23638	0.38
NCO	59	23641	0.4
NCO	59	23644	0.42
NCO	59	23647	0.28
CO	74	23668	0.46
CO	74	23677	0.7
CO	74	24714	0.49
CO	74	24717	0.49
NCO	88	23692	0.61
NCO	88	23695	0.76
NCO	88	23698	0.65
NCO	88	23701	0.7
NCO	126	24346	0.74
NCO	126	24349	0.9
NCO	126	24352	0.83
NCO	126	24355	0.82
NCO	130	24295	0.67
NCO	130	24298	0.37
NCO	130	24301	0.48
NCO	130	24304	0.31
CO	160	23716	0.3
CO	160	23719	0.6
CO	160	23722	0.43
CO	160	23725	0.64
CO	163	23740	0.81
CO	163	23743	0.68
CO	163	23749	0.83
CO	163	24735	0.79
CO	169	23764	0.81
CO	169	23767	0.75
CO	169	23770	0.06
CO	169	23773	0.58
NCO	170	23788	0.45
NCO	170	23791	0.4
NCO	170	23794	0.49
NCO	170	23797	0.38
NCO	184	24325	0.91
NCO	184	24328	0.89
NCO	184	24331	0.94
NCO	184	24334	0.75
NCO	222	24370	0.51
NCO	222	24373	0.59
NCO	222	24376	0.72
NCO	222	24379	0.56
CO	266	24139	0.34
CO	266	24145	0.82
CO	266	24148	0.73
CO	266	24900	0.58
CO	279	23818	0.14
CO	279	24744	0.39
CO	279	24924	0.46
CO	279	24927	0.87
CO	286	24358	0.72
CO	286	24361	0.51
CO	286	24364	0.84
CO	286	24367	0.76
CO	295	24169	0.81
CO	295	24172	0.78
CO	295	24175	0.72
CO	295	24184	0.92
NCO	303	23599	0.36
NCO	303	23602	0.68
NCO	303	23605	0.89
NCO	303	24660	0.26
CO	322	24394	0.85
CO	322	24403	0.84
CO	322	24406	0.38
CO	322	24807	0.46
NCO	360	24409	0.75
NCO	360	24412	0.57
NCO	360	24810	0.75
NCO	360	24813	0.5
NCO	381	23836	0.67
NCO	381	23839	0.63
NCO	381	23842	0.56
NCO	381	23845	0.55
NCO	385	24421	0.47
NCO	385	24424	0.32
NCO	385	24816	0.21
NCO	385	24819	0.33
CO	387	23656	0.06
CO	387	23659	0.84
CO	387	23662	0.21
CO	387	23665	0.88
CO	391	23521	0.79
CO	391	23866	0.51
CO	391	23869	0.5
CO	391	23872	0.54
CO	396	24445	0.51
CO	396	24448	0.49
CO	396	24457	0.99
CO	396	24461	0.46
CO	403	24383	0.14
CO	403	24385	0.41
CO	403	24388	0.63
CO	403	24391	0.43
CO	422	24481	0.63
CO	422	25117	0.65
CO	422	25123	0.75
CO	422	25129	0.72
NCO	433	23890	0.66
NCO	433	23896	0.78
NCO	433	23899	0.75
NCO	433	24678	0.83
CO	450	23914	0.54
CO	450	23920	0.32
CO	450	23923	0.43
CO	450	24753	0.59
NCO	478	23938	0.67
NCO	478	23941	0.91
NCO	478	23944	0.66
NCO	478	23947	0.87
NCO	483	23824	0.61
NCO	483	23827	0.26
NCO	483	23830	0.61
NCO	483	23833	0.51
CO	512	23968	0.64
CO	512	23971	0.98
CO	512	23974	0.64
CO	512	23977	0.93
NCO	515	23683	0.65
NCO	515	23686	0.47
NCO	515	23689	0.46
NCO	515	24723	0.79
CO	521	23579	0.76
CO	521	24651	0.41
CO	521	24654	0.7
CO	521	24657	0.77
NCO	541	24223	0.21
NCO	541	24226	0.44
NCO	541	24229	0.33
NCO	541	24232	0.47
CO	551	24433	0.36
CO	551	24436	0.79
CO	551	24439	0.35
CO	551	24822	0.73
CO	568	24690	0.47
CO	568	24693	0.63
CO	568	24885	0.73
CO	568	24888	0.54
NCO	572	23776	0.92
NCO	572	23779	0.92
NCO	572	23785	0.95
NCO	572	24741	0.05
NCO	575	24541	0.42
NCO	575	25141	0.35
NCO	575	25147	0.62
NCO	575	25150	0.46
NCO	609	23992	0.43
NCO	609	23998	0.58
NCO	609	24768	0.23
NCO	609	24915	0.6
NCO	611	24559	0.33
NCO	611	24565	0.26
NCO	611	24837	0.32
NCO	611	24843	0.47
NCO	619	24463	0.62
NCO	619	24466	0.4
NCO	619	24469	0.56
NCO	619	25183	0.68
CO	623	23710	0.47
CO	623	23713	0.61
CO	623	24672	0.49
CO	623	24879	0.09
CO	626	24022	0.34
CO	626	24028	0.8
CO	626	24031	0.43
CO	626	24780	0.77
NCO	631	23728	0.19
NCO	631	23731	0.52
NCO	631	24729	0.54
NCO	631	24732	0.62
NCO	635	24037	0.52
NCO	635	24040	0.69
NCO	635	24043	0.39
NCO	635	24783	0.86
NCO	639	24235	0.55
NCO	639	24238	0.44
NCO	639	24241	0.31
NCO	639	24244	0.45
NCO	652	23878	0.36
NCO	652	23884	0.69
NCO	652	23887	0.41
NCO	652	25111	0.69
CO	660	24052	0.66
CO	660	24055	0.38
CO	660	24058	0.68
CO	660	24897	0.33
CO	672	24547	0.3
CO	672	24550	0.43
CO	672	24553	0.58
CO	672	25156	0.43
CO	686	23635	0.58
CO	686	24663	0.66
CO	686	24669	0.89
CO	686	25096	0.64
CO	702	24852	0.23
CO	702	24855	0.28
CO	702	24858	0.1
CO	702	24861	0.35
CO	728	24265	0.38
CO	728	24268	0.32
CO	728	25162	0.17
CO	728	25165	0.27
NCO	729	23752	0.53
NCO	729	23755	0.56
NCO	729	23758	0.04
NCO	729	23761	0.03
CO	740	24247	0.57
CO	740	24250	0.72
CO	740	24253	0.8
CO	740	24256	0.56
CO	772	24568	0.73
CO	772	24571	0.8
CO	772	24574	0.47
CO	772	24577	0.78
CO	779	24082	0.74
CO	779	24085	0.67
CO	779	24091	0.67
CO	779	24094	0.76
NCO	806	23341	0.34
NCO	806	24154	0.64
NCO	806	24157	0.25
NCO	806	24160	0.42
CO	833	24010	0.44
CO	833	24016	0.38
CO	833	24774	0.3
CO	833	24777	0.53
CO	852	23902	0.5
CO	852	23905	0.4
CO	852	23908	0.69
CO	852	24876	0.4
CO	856	23962	0.4
CO	856	24756	0.38
CO	856	24759	0.63
CO	856	24891	0.37
NCO	862	24580	0.4
NCO	862	24586	0.22
NCO	862	24589	0.39
NCO	862	24846	0.24
NCO	865	24070	0.45
NCO	865	24073	0.34
NCO	865	24786	0.42
NCO	865	24789	0.49
CO	891	24604	0.43
CO	891	24613	0.6
CO	891	24616	0.88
CO	891	24873	0.12
NCO	900	23926	0.5
NCO	900	23929	0.4
NCO	900	23932	0.29
NCO	900	23935	0.34
NCO	909	24514	0.57
NCO	909	24520	0.58
NCO	909	24523	0.55
NCO	909	24831	0.56
NCO	911	24619	0.7
NCO	911	24622	0.51
NCO	911	24625	0.69
NCO	911	24628	0.69
NCO	915	24490	0.43
NCO	915	25168	0.31
NCO	915	25171	0.41
NCO	915	25174	0.28
NCO	942	24124	0.51
NCO	942	24792	0.61
NCO	942	24795	0.53
NCO	942	24906	0.19
CO	951	23800	0.59
CO	951	23803	0.34
CO	951	23806	0.84
CO	951	23809	0.84
CO	954	24205	0.77
CO	954	24208	0.63
CO	954	24214	0.77
CO	954	24220	0.77
NCO	956	23980	0.41
NCO	956	23986	0.11
NCO	956	24765	0.74
NCO	956	24948	0.42
NCO	968	24187	0.52
NCO	968	24190	0.28
NCO	968	24193	0.02
NCO	968	24196	0.35
CO	977	23854	0.38
CO	977	23857	0.27
CO	977	23860	0
CO	977	24864	0.94
CO	995	24130	0.61
CO	995	24133	0.32
CO	995	24136	0.53
CO	995	24945	0.32
CO	997	24592	0.89
CO	997	24595	0.97
CO	997	24598	0.83
CO	997	24601	0.71
NCO	1005	24097	0.63
NCO	1005	24100	0.38
NCO	1005	24106	0.41
NCO	1005	25105	0.76
NCO	1047	24271	0.53
NCO	1047	24274	0.83
NCO	1047	24277	0.55
NCO	1047	24280	0.42

## Sheet: Fig 2c
For individual mutation calls see snv_plus_indels.csv in Supplementary data file 38
Cancer_Outcome_Status	Patient_ID	Clonality	Impact_Category	Count
NCO	17	shared	HIGH_MODERATE	35
NCO	17	private	HIGH_MODERATE	275
NCO	55	shared	HIGH_MODERATE	43
NCO	55	private	HIGH_MODERATE	113
NCO	59	shared	HIGH_MODERATE	26
NCO	59	private	HIGH_MODERATE	57
NCO	88	shared	HIGH_MODERATE	82
NCO	88	private	HIGH_MODERATE	21
NCO	126	shared	HIGH_MODERATE	58
NCO	126	private	HIGH_MODERATE	50
NCO	130	shared	HIGH_MODERATE	21
NCO	130	private	HIGH_MODERATE	110
NCO	170	shared	HIGH_MODERATE	46
NCO	170	private	HIGH_MODERATE	183
NCO	184	shared	HIGH_MODERATE	74
NCO	184	private	HIGH_MODERATE	43
NCO	222	shared	HIGH_MODERATE	34
NCO	222	private	HIGH_MODERATE	66
NCO	303	shared	HIGH_MODERATE	178
NCO	303	private	HIGH_MODERATE	349
NCO	360	shared	HIGH_MODERATE	136
NCO	360	private	HIGH_MODERATE	262
NCO	381	shared	HIGH_MODERATE	36
NCO	381	private	HIGH_MODERATE	36
NCO	385	shared	HIGH_MODERATE	20
NCO	385	private	HIGH_MODERATE	151
NCO	433	shared	HIGH_MODERATE	48
NCO	433	private	HIGH_MODERATE	189
NCO	478	shared	HIGH_MODERATE	108
NCO	478	private	HIGH_MODERATE	390
NCO	483	shared	HIGH_MODERATE	27
NCO	483	private	HIGH_MODERATE	63
NCO	515	shared	HIGH_MODERATE	20
NCO	515	private	HIGH_MODERATE	227
NCO	541	shared	HIGH_MODERATE	19
NCO	541	private	HIGH_MODERATE	212
NCO	572	shared	HIGH_MODERATE	154
NCO	572	private	HIGH_MODERATE	89
NCO	575	shared	HIGH_MODERATE	58
NCO	575	private	HIGH_MODERATE	164
NCO	609	shared	HIGH_MODERATE	45
NCO	609	private	HIGH_MODERATE	55
NCO	611	shared	HIGH_MODERATE	57
NCO	611	private	HIGH_MODERATE	138
NCO	619	shared	HIGH_MODERATE	37
NCO	619	private	HIGH_MODERATE	128
NCO	631	shared	HIGH_MODERATE	56
NCO	631	private	HIGH_MODERATE	262
NCO	635	shared	HIGH_MODERATE	75
NCO	635	private	HIGH_MODERATE	120
NCO	639	shared	HIGH_MODERATE	28
NCO	639	private	HIGH_MODERATE	100
NCO	652	shared	HIGH_MODERATE	116
NCO	652	private	HIGH_MODERATE	81
NCO	729	shared	HIGH_MODERATE	24
NCO	729	private	HIGH_MODERATE	12
NCO	806	shared	HIGH_MODERATE	34
NCO	806	private	HIGH_MODERATE	187
NCO	862	shared	HIGH_MODERATE	28
NCO	862	private	HIGH_MODERATE	71
NCO	865	shared	HIGH_MODERATE	22
NCO	865	private	HIGH_MODERATE	144
NCO	900	shared	HIGH_MODERATE	25
NCO	900	private	HIGH_MODERATE	135
NCO	909	shared	HIGH_MODERATE	36
NCO	909	private	HIGH_MODERATE	74
NCO	911	shared	HIGH_MODERATE	61
NCO	911	private	HIGH_MODERATE	127
NCO	915	shared	HIGH_MODERATE	14
NCO	915	private	HIGH_MODERATE	164
NCO	942	shared	HIGH_MODERATE	39
NCO	942	private	HIGH_MODERATE	243
NCO	956	shared	HIGH_MODERATE	64
NCO	956	private	HIGH_MODERATE	138
NCO	968	shared	HIGH_MODERATE	21
NCO	968	private	HIGH_MODERATE	172
NCO	1005	shared	HIGH_MODERATE	103
NCO	1005	private	HIGH_MODERATE	170
NCO	1047	shared	HIGH_MODERATE	29
NCO	1047	private	HIGH_MODERATE	119
CO	42	shared	HIGH_MODERATE	94
CO	42	private	HIGH_MODERATE	101
CO	43	shared	HIGH_MODERATE	104
CO	43	private	HIGH_MODERATE	155
CO	74	shared	HIGH_MODERATE	82
CO	74	private	HIGH_MODERATE	189
CO	160	shared	HIGH_MODERATE	63
CO	160	private	HIGH_MODERATE	77
CO	163	shared	HIGH_MODERATE	367
CO	163	private	HIGH_MODERATE	249
CO	169	shared	HIGH_MODERATE	57
CO	169	private	HIGH_MODERATE	84
CO	266	shared	HIGH_MODERATE	32
CO	266	private	HIGH_MODERATE	398
CO	279	shared	HIGH_MODERATE	59
CO	279	private	HIGH_MODERATE	248
CO	286	shared	HIGH_MODERATE	38
CO	286	private	HIGH_MODERATE	96
CO	295	shared	HIGH_MODERATE	46
CO	295	private	HIGH_MODERATE	69
CO	322	shared	HIGH_MODERATE	49
CO	322	private	HIGH_MODERATE	447
CO	387	shared	HIGH_MODERATE	72
CO	387	private	HIGH_MODERATE	177
CO	391	shared	HIGH_MODERATE	42
CO	391	private	HIGH_MODERATE	92
CO	396	shared	HIGH_MODERATE	188
CO	396	private	HIGH_MODERATE	225
CO	403	shared	HIGH_MODERATE	32
CO	403	private	HIGH_MODERATE	142
CO	422	shared	HIGH_MODERATE	56
CO	422	private	HIGH_MODERATE	66
CO	450	shared	HIGH_MODERATE	99
CO	450	private	HIGH_MODERATE	170
CO	512	shared	HIGH_MODERATE	285
CO	512	private	HIGH_MODERATE	197
CO	521	shared	HIGH_MODERATE	112
CO	521	private	HIGH_MODERATE	137
CO	551	shared	HIGH_MODERATE	129
CO	551	private	HIGH_MODERATE	302
CO	568	shared	HIGH_MODERATE	46
CO	568	private	HIGH_MODERATE	274
CO	623	shared	HIGH_MODERATE	47
CO	623	private	HIGH_MODERATE	79
CO	626	shared	HIGH_MODERATE	130
CO	626	private	HIGH_MODERATE	234
CO	660	shared	HIGH_MODERATE	109
CO	660	private	HIGH_MODERATE	122
CO	672	shared	HIGH_MODERATE	13
CO	672	private	HIGH_MODERATE	120
CO	686	shared	HIGH_MODERATE	91
CO	686	private	HIGH_MODERATE	107
CO	702	shared	HIGH_MODERATE	11
CO	702	private	HIGH_MODERATE	285
CO	728	shared	HIGH_MODERATE	24
CO	728	private	HIGH_MODERATE	142
CO	740	shared	HIGH_MODERATE	100
CO	740	private	HIGH_MODERATE	60
CO	772	shared	HIGH_MODERATE	101
CO	772	private	HIGH_MODERATE	174
CO	779	shared	HIGH_MODERATE	58
CO	779	private	HIGH_MODERATE	74
CO	833	shared	HIGH_MODERATE	64
CO	833	private	HIGH_MODERATE	349
CO	852	shared	HIGH_MODERATE	77
CO	852	private	HIGH_MODERATE	32
CO	856	shared	HIGH_MODERATE	38
CO	856	private	HIGH_MODERATE	180
CO	891	shared	HIGH_MODERATE	82
CO	891	private	HIGH_MODERATE	355
CO	951	shared	HIGH_MODERATE	129
CO	951	private	HIGH_MODERATE	215
CO	954	shared	HIGH_MODERATE	199
CO	954	private	HIGH_MODERATE	51
CO	977	shared	HIGH_MODERATE	156
CO	977	private	HIGH_MODERATE	274
CO	995	shared	HIGH_MODERATE	33
CO	995	private	HIGH_MODERATE	204
CO	997	shared	HIGH_MODERATE	146
CO	997	private	HIGH_MODERATE	117
NCO	17	shared	LOW_MODIFIER	7823
NCO	17	private	LOW_MODIFIER	38775
NCO	55	shared	LOW_MODIFIER	7494
NCO	55	private	LOW_MODIFIER	15773
NCO	59	shared	LOW_MODIFIER	5188
NCO	59	private	LOW_MODIFIER	17137
NCO	88	shared	LOW_MODIFIER	10257
NCO	88	private	LOW_MODIFIER	3088
NCO	126	shared	LOW_MODIFIER	13765
NCO	126	private	LOW_MODIFIER	9698
NCO	130	shared	LOW_MODIFIER	3321
NCO	130	private	LOW_MODIFIER	17112
NCO	170	shared	LOW_MODIFIER	7216
NCO	170	private	LOW_MODIFIER	25408
NCO	184	shared	LOW_MODIFIER	17753
NCO	184	private	LOW_MODIFIER	11302
NCO	222	shared	LOW_MODIFIER	5635
NCO	222	private	LOW_MODIFIER	10797
NCO	303	shared	LOW_MODIFIER	50055
NCO	303	private	LOW_MODIFIER	86292
NCO	360	shared	LOW_MODIFIER	25875
NCO	360	private	LOW_MODIFIER	45316
NCO	381	shared	LOW_MODIFIER	6113
NCO	381	private	LOW_MODIFIER	9255
NCO	385	shared	LOW_MODIFIER	2895
NCO	385	private	LOW_MODIFIER	24679
NCO	433	shared	LOW_MODIFIER	14424
NCO	433	private	LOW_MODIFIER	29137
NCO	478	shared	LOW_MODIFIER	17229
NCO	478	private	LOW_MODIFIER	67328
NCO	483	shared	LOW_MODIFIER	5971
NCO	483	private	LOW_MODIFIER	13752
NCO	515	shared	LOW_MODIFIER	2342
NCO	515	private	LOW_MODIFIER	36283
NCO	541	shared	LOW_MODIFIER	5175
NCO	541	private	LOW_MODIFIER	21911
NCO	572	shared	LOW_MODIFIER	22767
NCO	572	private	LOW_MODIFIER	14025
NCO	575	shared	LOW_MODIFIER	13836
NCO	575	private	LOW_MODIFIER	43589
NCO	609	shared	LOW_MODIFIER	6484
NCO	609	private	LOW_MODIFIER	10112
NCO	611	shared	LOW_MODIFIER	9215
NCO	611	private	LOW_MODIFIER	20710
NCO	619	shared	LOW_MODIFIER	5554
NCO	619	private	LOW_MODIFIER	16583
NCO	631	shared	LOW_MODIFIER	13048
NCO	631	private	LOW_MODIFIER	29391
NCO	635	shared	LOW_MODIFIER	19980
NCO	635	private	LOW_MODIFIER	34287
NCO	639	shared	LOW_MODIFIER	3606
NCO	639	private	LOW_MODIFIER	15539
NCO	652	shared	LOW_MODIFIER	22378
NCO	652	private	LOW_MODIFIER	17984
NCO	729	shared	LOW_MODIFIER	6451
NCO	729	private	LOW_MODIFIER	3911
NCO	806	shared	LOW_MODIFIER	10274
NCO	806	private	LOW_MODIFIER	42700
NCO	862	shared	LOW_MODIFIER	3737
NCO	862	private	LOW_MODIFIER	10520
NCO	865	shared	LOW_MODIFIER	3599
NCO	865	private	LOW_MODIFIER	25948
NCO	900	shared	LOW_MODIFIER	5097
NCO	900	private	LOW_MODIFIER	15154
NCO	909	shared	LOW_MODIFIER	5443
NCO	909	private	LOW_MODIFIER	10766
NCO	911	shared	LOW_MODIFIER	8540
NCO	911	private	LOW_MODIFIER	23944
NCO	915	shared	LOW_MODIFIER	2815
NCO	915	private	LOW_MODIFIER	29421
NCO	942	shared	LOW_MODIFIER	13140
NCO	942	private	LOW_MODIFIER	57647
NCO	956	shared	LOW_MODIFIER	8972
NCO	956	private	LOW_MODIFIER	17050
NCO	968	shared	LOW_MODIFIER	4362
NCO	968	private	LOW_MODIFIER	29265
NCO	1005	shared	LOW_MODIFIER	17848
NCO	1005	private	LOW_MODIFIER	25888
NCO	1047	shared	LOW_MODIFIER	5186
NCO	1047	private	LOW_MODIFIER	19805
CO	42	shared	LOW_MODIFIER	14458
CO	42	private	LOW_MODIFIER	15953
CO	43	shared	LOW_MODIFIER	20681
CO	43	private	LOW_MODIFIER	33983
CO	74	shared	LOW_MODIFIER	15752
CO	74	private	LOW_MODIFIER	34149
CO	160	shared	LOW_MODIFIER	9502
CO	160	private	LOW_MODIFIER	8928
CO	163	shared	LOW_MODIFIER	114558
CO	163	private	LOW_MODIFIER	62337
CO	169	shared	LOW_MODIFIER	9059
CO	169	private	LOW_MODIFIER	12405
CO	266	shared	LOW_MODIFIER	5979
CO	266	private	LOW_MODIFIER	74807
CO	279	shared	LOW_MODIFIER	8859
CO	279	private	LOW_MODIFIER	39920
CO	286	shared	LOW_MODIFIER	9469
CO	286	private	LOW_MODIFIER	14432
CO	295	shared	LOW_MODIFIER	11939
CO	295	private	LOW_MODIFIER	11560
CO	322	shared	LOW_MODIFIER	10093
CO	322	private	LOW_MODIFIER	73475
CO	387	shared	LOW_MODIFIER	21834
CO	387	private	LOW_MODIFIER	39066
CO	391	shared	LOW_MODIFIER	4221
CO	391	private	LOW_MODIFIER	15180
CO	396	shared	LOW_MODIFIER	36580
CO	396	private	LOW_MODIFIER	46697
CO	403	shared	LOW_MODIFIER	7145
CO	403	private	LOW_MODIFIER	35887
CO	422	shared	LOW_MODIFIER	10708
CO	422	private	LOW_MODIFIER	10073
CO	450	shared	LOW_MODIFIER	13559
CO	450	private	LOW_MODIFIER	28188
CO	512	shared	LOW_MODIFIER	51718
CO	512	private	LOW_MODIFIER	29287
CO	521	shared	LOW_MODIFIER	15786
CO	521	private	LOW_MODIFIER	26473
CO	551	shared	LOW_MODIFIER	25786
CO	551	private	LOW_MODIFIER	40642
CO	568	shared	LOW_MODIFIER	10644
CO	568	private	LOW_MODIFIER	66884
CO	623	shared	LOW_MODIFIER	8546
CO	623	private	LOW_MODIFIER	15451
CO	626	shared	LOW_MODIFIER	37927
CO	626	private	LOW_MODIFIER	63492
CO	660	shared	LOW_MODIFIER	14278
CO	660	private	LOW_MODIFIER	21644
CO	672	shared	LOW_MODIFIER	4102
CO	672	private	LOW_MODIFIER	20344
CO	686	shared	LOW_MODIFIER	19334
CO	686	private	LOW_MODIFIER	35237
CO	702	shared	LOW_MODIFIER	1406
CO	702	private	LOW_MODIFIER	52526
CO	728	shared	LOW_MODIFIER	2873
CO	728	private	LOW_MODIFIER	16240
CO	740	shared	LOW_MODIFIER	13414
CO	740	private	LOW_MODIFIER	9084
CO	772	shared	LOW_MODIFIER	26365
CO	772	private	LOW_MODIFIER	43116
CO	779	shared	LOW_MODIFIER	8755
CO	779	private	LOW_MODIFIER	14502
CO	833	shared	LOW_MODIFIER	12351
CO	833	private	LOW_MODIFIER	61004
CO	852	shared	LOW_MODIFIER	10290
CO	852	private	LOW_MODIFIER	6384
CO	856	shared	LOW_MODIFIER	5244
CO	856	private	LOW_MODIFIER	24857
CO	891	shared	LOW_MODIFIER	17233
CO	891	private	LOW_MODIFIER	74538
CO	951	shared	LOW_MODIFIER	13169
CO	951	private	LOW_MODIFIER	29235
CO	954	shared	LOW_MODIFIER	25942
CO	954	private	LOW_MODIFIER	7846
CO	977	shared	LOW_MODIFIER	26904
CO	977	private	LOW_MODIFIER	51200
CO	995	shared	LOW_MODIFIER	3010
CO	995	private	LOW_MODIFIER	27181
CO	997	shared	LOW_MODIFIER	27756
CO	997	private	LOW_MODIFIER	18542

## Sheet: Fig 2d
For individual mutation calls see snv_plus_indels.csv in Supplementary data file 38
		MODIFIER		LOW		MODERATE		HIGH		LOW_MODIFIER		HIGH_MODERATE		total
		shared	private	shared	private	shared	private	shared	private	shared	private	shared	private	shared	private	total	p_vs_s	log_p_vs_s	p_vs_total
Cancer_Outcome_Status	PatientID
NCO	729	6434	3903	17	8	23	12	1	0	6451	3911	24	12	6475	3923	10398	0.605869	-0.722923	0.377284
NCO	88	10199	3073	58	15	73	18	9	3	10257	3088	82	21	10339	3109	13448	0.300706	-1.73357	0.231187
NCO	862	3727	10484	10	36	25	67	3	4	3737	10520	28	71	3765	10591	14356	2.81301	1.49212	0.73774
NCO	381	6089	9235	24	20	30	34	6	2	6113	9255	36	36	6149	9291	15440	1.51098	0.595482	0.601749
NCO	909	5426	10713	17	53	30	65	6	9	5443	10766	36	74	5479	10840	16319	1.97846	0.98438	0.664256
NCO	222	5626	10769	9	28	31	59	3	7	5635	10797	34	66	5669	10863	16532	1.91621	0.938256	0.657089
NCO	609	6460	10068	24	44	36	47	9	8	6484	10112	45	55	6529	10167	16696	1.55721	0.63896	0.608948
NCO	639	3592	15477	14	62	22	90	6	10	3606	15539	28	100	3634	15639	19273	4.30352	2.10552	0.811446
NCO	483	5958	13725	13	27	23	55	4	8	5971	13752	27	63	5998	13815	19813	2.30327	1.20368	0.697269
NCO	900	5080	15087	17	67	23	121	2	14	5097	15154	25	135	5122	15289	20411	2.98497	1.57771	0.749057
NCO	130	3307	17029	14	83	18	96	3	14	3321	17112	21	110	3342	17222	20564	5.1532	2.36547	0.837483
NCO	619	5541	16506	13	77	33	103	4	25	5554	16583	37	128	5591	16711	22302	2.98891	1.57962	0.749305
NCO	59	5165	17089	23	48	21	54	5	3	5188	17137	26	57	5214	17194	22408	3.29766	1.72144	0.767315
NCO	55	7480	15717	14	56	35	97	8	16	7494	15773	43	113	7537	15886	23423	2.10774	1.07569	0.678222
NCO	126	13726	9669	39	29	52	41	6	9	13765	9698	58	50	13823	9748	23571	0.705201	-0.503893	0.413559
NCO	1047	5168	19733	18	72	26	109	3	10	5186	19805	29	119	5215	19924	25139	3.82052	1.93377	0.792553
NCO	956	8922	16972	50	78	56	120	8	18	8972	17050	64	138	9036	17188	26224	1.90217	0.927646	0.65543
NCO	541	5152	21813	23	98	15	185	4	27	5175	21911	19	212	5194	22123	27317	4.25934	2.09063	0.809862
NCO	385	2880	24572	15	107	16	136	4	15	2895	24679	20	151	2915	24830	27745	8.51801	3.09052	0.894936
NCO	184	17716	11284	37	18	64	43	10	0	17753	11302	74	43	17827	11345	29172	0.636394	-0.652007	0.3889
NCO	865	3589	25861	10	87	18	128	4	16	3599	25948	22	144	3621	26092	29713	7.20574	2.84915	0.878134
NCO	611	9190	20639	25	71	53	127	4	11	9215	20710	57	138	9272	20848	30120	2.24849	1.16896	0.692165
NCO	915	2804	29324	11	97	12	148	2	16	2815	29421	14	164	2829	29585	32414	10.4578	3.3865	0.912723
NCO	911	8501	23875	39	69	49	116	12	11	8540	23944	61	127	8601	24071	32672	2.79863	1.48472	0.736747
NCO	170	7184	25285	32	123	39	172	7	11	7216	25408	46	183	7262	25591	32853	3.52396	1.8172	0.778955
NCO	968	4348	29157	14	108	17	157	4	15	4362	29265	21	172	4383	29437	33820	6.71618	2.74764	0.870402
NCO	572	22650	13955	117	70	139	83	15	6	22767	14025	154	89	22921	14114	37035	0.615767	-0.699543	0.381099
NCO	515	2328	36135	14	148	17	196	3	31	2342	36283	20	227	2362	36510	38872	15.4572	3.95021	0.939236
NCO	652	22304	17933	74	51	101	70	15	11	22378	17984	116	81	22494	18065	40559	0.803103	-0.316343	0.445401
NCO	631	13015	29228	33	163	48	242	8	20	13048	29391	56	262	13104	29653	42757	2.2629	1.17817	0.693524
NCO	433	14390	29023	34	114	43	165	5	24	14424	29137	48	189	14472	29326	43798	2.0264	1.01892	0.669574
NCO	1005	17798	25783	50	105	87	146	16	24	17848	25888	103	170	17951	26058	44009	1.45162	0.537662	0.592106
NCO	17	7801	38599	22	176	29	250	6	25	7823	38775	35	275	7858	39050	46908	4.96946	2.31309	0.832481
NCO	806	10250	42590	24	110	28	163	6	24	10274	42700	34	187	10308	42887	53195	4.16055	2.05678	0.806222
NCO	635	19944	34232	36	55	65	111	10	9	19980	34287	75	120	20055	34407	54462	1.71563	0.77874	0.631762
NCO	575	13811	43517	25	72	53	138	5	26	13836	43589	58	164	13894	43753	57647	3.14906	1.65492	0.758981
NCO	942	13111	57511	29	136	31	213	8	30	13140	57647	39	243	13179	57890	71069	4.39259	2.13507	0.81456
NCO	360	25803	45152	72	164	126	235	10	27	25875	45316	136	262	26011	45578	71589	1.75226	0.809216	0.636662
NCO	478	17184	67107	45	221	103	339	5	51	17229	67328	108	390	17337	67718	85055	3.90598	1.96569	0.796167
NCO	303	49953	86088	102	204	161	309	17	40	50055	86292	178	349	50233	86641	136874	1.72478	0.786414	0.632998
CO	852	10261	6359	29	25	62	26	15	6	10290	6384	77	32	10367	6416	16783	0.618887	-0.692252	0.382292
CO	160	9464	8898	38	30	52	68	11	9	9502	8928	63	77	9565	9005	18570	0.941453	-0.0870387	0.484922
CO	728	2852	16170	21	70	21	128	3	14	2873	16240	24	142	2897	16382	19279	5.65482	2.49948	0.849733
CO	391	4199	15120	22	60	37	76	5	16	4221	15180	42	92	4263	15272	19535	3.58245	1.84095	0.781776
CO	422	10674	10028	34	45	48	57	8	9	10708	10073	56	66	10764	10139	20903	0.941936	-0.0862989	0.48505
CO	169	9034	12350	25	55	49	78	8	6	9059	12405	57	84	9116	12489	21605	1.37001	0.454185	0.578061
CO	740	13358	9037	56	47	88	53	12	7	13414	9084	100	60	13514	9144	22658	0.676632	-0.563557	0.403566
CO	779	8722	14456	33	46	50	64	8	10	8755	14502	58	74	8813	14576	23389	1.65392	0.72589	0.623199
CO	295	11897	11532	42	28	40	56	6	13	11939	11560	46	69	11985	11629	23614	0.970296	-0.0435029	0.492462
CO	286	9434	14386	35	46	32	86	6	10	9469	14432	38	96	9507	14528	24035	1.52814	0.611774	0.604452
CO	623	8522	15410	24	41	40	70	7	9	8546	15451	47	79	8593	15530	24123	1.80728	0.853824	0.643784
CO	672	4089	20267	13	77	11	110	2	10	4102	20344	13	120	4115	20464	24579	4.97303	2.31412	0.832581
CO	856	5224	24744	20	113	27	161	11	19	5244	24857	38	180	5282	25037	30319	4.74006	2.24491	0.825786
CO	995	3000	27051	10	130	28	184	5	20	3010	27181	33	204	3043	27385	30428	8.99934	3.16982	0.899993
CO	42	14400	15896	58	57	84	83	10	18	14458	15953	94	101	14552	16054	30606	1.10322	0.141715	0.524538
CO	954	25813	7821	129	25	166	43	33	8	25942	7846	199	51	26141	7897	34038	0.302092	-1.72694	0.232005
CO	660	14201	21551	77	93	88	115	21	7	14278	21644	109	122	14387	21766	36153	1.51289	0.597311	0.602052
CO	450	13508	28087	51	101	85	150	14	20	13559	28188	99	170	13658	28358	42016	2.07629	1.05401	0.674933
CO	521	15708	26386	78	87	100	123	12	14	15786	26473	112	137	15898	26610	42508	1.6738	0.743123	0.626
CO	951	13118	29082	51	153	111	192	18	23	13169	29235	129	215	13298	29450	42748	2.21462	1.14706	0.688921
CO	403	7127	35794	18	93	31	125	1	17	7145	35887	32	142	7177	36029	43206	5.02006	2.32771	0.833889
CO	997	27665	18447	91	95	128	97	18	20	27756	18542	146	117	27902	18659	46561	0.668733	-0.580497	0.400743
CO	279	8825	39785	34	135	52	217	7	31	8859	39920	59	248	8918	40168	49086	4.50415	2.17125	0.818319
CO	74	15692	34024	60	125	73	170	9	19	15752	34149	82	189	15834	34338	50172	2.16862	1.11678	0.684406
CO	702	1401	52372	5	154	11	259	0	26	1406	52526	11	285	1417	52811	54228	37.2696	5.21993	0.97387
CO	686	19281	35147	53	90	75	94	16	13	19334	35237	91	107	19425	35344	54769	1.81951	0.863551	0.645329
CO	43	20616	33885	65	98	93	141	11	14	20681	33983	104	155	20785	34138	54923	1.64243	0.715836	0.621561
CO	387	21781	38966	53	100	63	148	9	29	21834	39066	72	177	21906	39243	61149	1.79143	0.841109	0.64176
CO	551	25706	40479	80	163	108	258	21	44	25786	40642	129	302	25915	40944	66859	1.57993	0.659865	0.612393
CO	772	26315	43005	50	111	90	154	11	20	26365	43116	101	174	26466	43290	69756	1.63568	0.709894	0.620592
CO	833	12307	60762	44	242	54	312	10	37	12351	61004	64	349	12415	61353	73768	4.94184	2.30505	0.831702
CO	568	10622	66723	22	161	44	246	2	28	10644	66884	46	274	10690	67158	77848	6.28232	2.6513	0.862681
CO	977	26826	51051	78	149	144	248	12	26	26904	51200	156	274	27060	51474	78534	1.90222	0.927682	0.655436
CO	266	5957	74517	22	290	29	357	3	41	5979	74807	32	398	6011	75205	81216	12.5112	3.64515	0.925987
CO	512	51549	29163	169	124	258	178	27	19	51718	29287	285	197	52003	29484	81487	0.566967	-0.818663	0.361825
CO	396	36470	46577	110	120	169	199	19	26	36580	46697	188	225	36768	46922	83690	1.27616	0.351814	0.560664
CO	322	10064	73209	29	266	44	401	5	46	10093	73475	49	447	10142	73922	84064	7.2887	2.86566	0.879354
CO	891	17191	74324	42	214	77	309	5	46	17233	74538	82	355	17315	74893	92208	4.32532	2.11281	0.812218
CO	626	37842	63357	85	135	115	218	15	16	37927	63492	130	234	38057	63726	101783	1.67449	0.74372	0.626097
CO	163	114351	62203	207	134	351	234	16	15	114558	62337	367	249	114925	62586	177511	0.544581	-0.876781	0.352575

## Sheet: Fig 2e
See Supplementary Table 9 in Source Data File 1 for sample-level data
Signature	Median	Proportion	Cancer Outcome
SBS1	1025	1	NCO
SBS5	3799	1	NCO
SBS17a	1020	0.93	NCO
SBS17b	2049	0.93	NCO
SBS18	1847	0.74	NCO
SBS34	330	0.41	NCO
SBS2	231	0.24	NCO
SBS13	115	0.23	NCO
SBS40	4079	0.08	NCO
SBS3	0	0	NCO
SBS1	1319	1	CO
SBS5	4961	0.99	CO
SBS17a	1418	0.94	CO
SBS17b	2974	0.94	CO
SBS18	2398	0.61	CO
SBS34	390	0.32	CO
SBS2	453	0.34	CO
SBS13	217	0.34	CO
SBS40	9848	0.18	CO
SBS3	1400	0.01	CO

## Sheet: Fig 2f
							Patient_ID	Sample_ID	Cancer_Outcome_Status	SBS17b	SBS17a	SBS5	SBS1	SBS18	Cluster Group		Patient_ID	Sample_ID	Cancer_Outcome_Status	SBS17b	SBS17a	SBS5	SBS1	SBS18	SBS40	SBS2	SBS13	SBS34	Cluster Group		Patient_ID	Sample_ID	Cancer_Outcome_Status	SBS17b	SBS17a	SBS5	SBS1	SBS18	SBS40	SBS2	SBS13	SBS34	Cluster Group
							184	24328	NCO	0.439508	0.187562	0.334796	0.038135	0	i		17	23561	NCO	0.205402	0.101235	0.416168	0.109344	0.167852	0	0	0	0	ii		55	23611	NCO	0.188635	0.0846506	0.408361	0.090921	0.227433	0	0	0	0	iii
							184	24325	NCO	0.468909	0.19631	0.300488	0.0342919	0	i		17	23564	NCO	0.193872	0.0866847	0.422384	0.10561	0.19145	0	0	0	0	ii		55	23614	NCO	0.198897	0.0968434	0.369139	0.0943917	0.207478	0	0	0	0.0332516	iii
							184	24331	NCO	0.466003	0.190965	0.306831	0.0362014	0	i		17	24933	NCO	0.153413	0.0631324	0.439219	0.141157	0.203078	0	0	0	0	ii		55	23617	NCO	0.15344	0.0763654	0.369848	0.0948853	0.269998	0	0	0	0.0354638	iii
							184	24334	NCO	0.476629	0.228199	0.266552	0.0286207	0	i		17	23567	NCO	0.237605	0.132795	0.0451977	0.101114	0	0.483288	0	0	0	ii		55	24702	NCO	0.187948	0.0891289	0.357727	0.0993237	0.230746	0	0	0	0.0351267	iii
							303	23605	NCO	0.505889	0.234751	0.242709	0.0166514	0	i		360	24810	NCO	0.290699	0.165474	0.331407	0.0775033	0.134917	0	0	0	0	ii		59	23647	NCO	0.304556	0.177451	0.300759	0.0462199	0.171014	0	0	0	0	iii
							303	23599	NCO	0.456545	0.241745	0.277326	0.0243839	0	i		360	24409	NCO	0.272424	0.153343	0.345956	0.0826488	0.145629	0	0	0	0	ii		59	23644	NCO	0.229966	0.147682	0.366134	0.0568007	0.199417	0	0	0	0	iii
							303	23602	NCO	0.157566	0.0888692	0.436056	0.0901956	0.189787	i		360	24813	NCO	0.252876	0.151278	0.362889	0.0845334	0.148424	0	0	0	0	ii		59	23641	NCO	0.171502	0.0981229	0.399744	0.0925768	0.238055	0	0	0	0	iii
							303	24660	NCO	0.234704	0.126025	0.395272	0.0710261	0.172973	i		360	24412	NCO	0.235805	0.148426	0.0701677	0.0981171	0	0.447485	0	0	0	ii		59	23638	NCO	0.142121	0.101129	0.466618	0.0940108	0.196122	0	0	0	0	iii
							575	25150	NCO	0.349886	0.236939	0.38158	0.0315952	0	i		433	23896	NCO	0.376955	0.143592	0.422246	0.0572067	0	0	0	0	0	ii		88	23701	NCO	0	0	0.485627	0.156214	0.280052	0	0.0301974	0.00987224	0.0380372	iii
							575	24541	NCO	0.334251	0.208534	0.416974	0.0402409	0	i		433	23899	NCO	0.301397	0.1276	0.506829	0.064173	0	0	0	0	0	ii		88	23695	NCO	0	0	0.492189	0.156971	0.27481	0	0.0296087	0.00981997	0.0366017	iii
							575	25147	NCO	0.41894	0.250585	0.307649	0.0228255	0	i		433	23890	NCO	0.175988	0.0998159	0.197225	0.0795696	0	0.422625	0	0	0.024777	ii		88	23692	NCO	0	0	0.498171	0.161711	0.253617	0	0.0300525	0.00954047	0.0469073	iii
							575	25141	NCO	0.28599	0.163445	0.335318	0.0327818	0.182465	i		433	24678	NCO	0.285688	0.111534	0.0871928	0.0766944	0	0.438891	0	0	0	ii		88	23698	NCO	0	0	0.539842	0.170429	0.242189	0	0	0	0.0475407	iii
							635	24040	NCO	0.405017	0.20041	0.373176	0.0213975	0	i		483	23830	NCO	0.381435	0.169891	0.3922	0.0564743	0	0	0	0	0	ii		126	24346	NCO	0.329928	0.190241	0.439023	0.0408079	0	0	0	0	0	iii
							635	24783	NCO	0.414338	0.201186	0.364289	0.0201863	0	i		483	23824	NCO	0.357715	0.127911	0.447234	0.0671397	0	0	0	0	0	ii		126	24352	NCO	0.325229	0.180616	0.453169	0.0409858	0	0	0	0	0	iii
							635	24043	NCO	0.368389	0.189487	0.407337	0.0347865	0	i		483	23833	NCO	0.277023	0.0950888	0.0834785	0.115523	0	0.428887	0	0	0	ii		126	24349	NCO	0.342585	0.191879	0.424153	0.0413842	0	0	0	0	0	iii
							635	24037	NCO	0.425568	0.230736	0.325993	0.0177023	0	i		483	23827	NCO	0.315255	0.118471	0.0223651	0.0869596	0	0.456949	0	0	0	ii		126	24355	NCO	0.335864	0.182326	0.440347	0.0414638	0	0	0	0	0	iii
							806	24157	NCO	0.323405	0.213813	0.403522	0.0592606	0	i		729	23755	NCO	0.436812	0.146692	0.366308	0.0501874	0	0	0	0	0	ii		130	24295	NCO	0.0454899	0.0216433	0.400207	0.13323	0.336185	0	0.0229393	0.00194401	0.0383618	iii
							806	24160	NCO	0.321341	0.174347	0.432182	0.0721294	0	i		729	23752	NCO	0.37057	0.16556	0.411647	0.0522229	0	0	0	0	0	ii		130	24298	NCO	0.0340454	0.0243658	0.380841	0.178905	0.315921	0	0.0275367	0.00867824	0.0297063	iii
							806	23341	NCO	0.346888	0.198251	0.394746	0.0601155	0	i		729	23758	NCO	0	0	0.816092	0.137931	0	0	0.045977	0	0	ii		130	24301	NCO	0	0	0.475522	0.192722	0.297487	0	0	0	0.0342689	iii
							806	24154	NCO	0.283646	0.156783	0.325791	0.0868633	0.146917	i		729	23761	NCO	0	0	0.34104	0.213873	0	0.445087	0	0	0	ii		130	24304	NCO	0	0	0.447781	0.225685	0.326534	0	0	0	0	iii
							163	23749	CO	0.373994	0.196509	0.391687	0.0378102	0	i		865	24789	NCO	0.171875	0.0866168	0.428753	0.0699728	0.167459	0	0.0402514	0.0350713	0	ii		170	23791	NCO	0.176195	0.0859081	0.412951	0.132593	0.157015	0	0	0	0.0353377	iii
							163	23743	CO	0.54965	0.204951	0.235363	0.0100356	0	i		865	24070	NCO	0.0901206	0.0503491	0.268669	0.110853	0.11191	0.368098	0	0	0	ii		170	23788	NCO	0.0703649	0.0289464	0.409066	0.172375	0.204672	0	0.0367647	0.0299702	0.0478407	iii
							163	24735	CO	0.565681	0.190457	0.235886	0.00797545	0	i		865	24786	NCO	0.138573	0.0700758	0.223274	0.0813342	0.0998527	0.38689	0	0	0	ii		170	23797	NCO	0.0778719	0.0341092	0.484822	0.185026	0.172155	0	0	0	0.0460152	iii
							163	23740	CO	0.566414	0.1895	0.236682	0.00740384	0	i		865	24073	NCO	0.14423	0.0893386	0.160891	0.0878054	0.100787	0.416948	0	0	0	ii		170	23794	NCO	0.0703278	0.033753	0.49555	0.189928	0.16616	0	0	0	0.0442804	iii
							387	23656	CO	0.307065	0.139551	0.462833	0.0905505	0	i		915	25168	NCO	0.225315	0.0919852	0.383589	0.127844	0.171267	0	0	0	0	ii		222	24376	NCO	0.210592	0.0945232	0.364192	0.0607451	0.183903	0	0.0222408	0.0266889	0.0371143	iii
							387	23662	CO	0.355238	0.141947	0.416435	0.0863808	0	i		915	24490	NCO	0.228094	0.111873	0.384281	0.0906355	0.185117	0	0	0	0	ii		222	24379	NCO	0.191989	0.0887984	0.334827	0.0625933	0.178683	0	0.0541752	0.05241	0.0365241	iii
							387	23665	CO	0.396629	0.151417	0.384006	0.0679479	0	i		915	25171	NCO	0.137172	0.0882491	0.457397	0.133661	0.183521	0	0	0	0	ii		222	24373	NCO	0.208867	0.0939245	0.373399	0.0684729	0.166174	0	0.0233169	0.0270936	0.0387521	iii
							387	23659	CO	0.429485	0.164396	0.34981	0.0563095	0	i		915	25174	NCO	0.242229	0.149184	0.0226635	0.102817	0	0.483106	0	0	0	ii		222	24370	NCO	0.221	0.106375	0.399077	0.0720951	0.166487	0	0	0	0.0349671	iii
							568	24885	CO	0.390501	0.184391	0.37527	0.0498378	0	i		942	24795	NCO	0.415162	0.237681	0.311687	0.0354705	0	0	0	0	0	ii		381	23836	NCO	0.288795	0.15828	0.461593	0.0913319	0	0	0	0	0	iii
							568	24693	CO	0.404741	0.199782	0.353351	0.0421253	0	i		942	24792	NCO	0.35129	0.193415	0.392183	0.0631113	0	0	0	0	0	ii		381	23845	NCO	0.254949	0.129442	0.371701	0.0989848	0.144924	0	0	0	0	iii
							568	24690	CO	0.386746	0.204658	0.362156	0.0464392	0	i		942	24124	NCO	0.0973066	0.0511341	0.393378	0.166059	0.256885	0	0	0	0.0352369	ii		381	23839	NCO	0.253931	0.141046	0.353285	0.0989882	0.152749	0	0	0	0	iii
							568	24888	CO	0.0738626	0.0362177	0.491169	0.148974	0.213024	i		942	24906	NCO	0.25548	0.169156	0.0210475	0.0923375	0	0.461979	0	0	0	ii		381	23842	NCO	0.235709	0.106136	0.394817	0.119474	0.143864	0	0	0	0	iii
							626	24031	CO	0.444457	0.229184	0.299353	0.0270061	0	i		42	24292	CO	0.146549	0.0664666	0.395359	0.0644902	0.245663	0	0.0319157	0.0119318	0.0376254	ii		385	24424	NCO	0.0455742	0.0225239	0.437638	0.126513	0.330913	0	0	0	0.0368382	iii
							626	24028	CO	0.414385	0.212902	0.317918	0.054795	0	i		42	24283	CO	0.194392	0.101248	0.451467	0.0561475	0.196745	0	0	0	0	ii		385	24816	NCO	0.090168	0.0452721	0.466391	0.127038	0.271131	0	0	0	0	iii
							626	24022	CO	0.444175	0.235472	0.286298	0.0340546	0	i		42	24289	CO	0.168867	0.0867028	0.124543	0.0778616	0.118354	0.423671	0	0	0	ii		385	24421	NCO	0.0700148	0.0361891	0.460414	0.135598	0.259675	0	0	0	0.0381093	iii
							626	24780	CO	0.517468	0.258734	0.198461	0.0253373	0	i		42	24286	CO	0	0	0.402685	0.114094	0	0.483221	0	0	0	ii		385	24819	NCO	0.0710706	0.0430524	0.4541	0.166287	0.26549	0	0	0	0	iii
							686	24669	CO	0.362426	0.195075	0.400821	0.0416781	0	i		295	24175	CO	0.240733	0.105693	0.359738	0.0636952	0.13276	0	0.041115	0.0200794	0.0361871	ii		478	23947	NCO	0.254264	0.157416	0.289279	0.0490072	0.250033	0	0	0	0	iii
							686	23635	CO	0.403495	0.245095	0.326154	0.0252554	0	i		295	24172	CO	0.34949	0.150787	0.433146	0.0665771	0	0	0	0	0	ii		478	23938	NCO	0.156047	0.0850564	0.430423	0.0531786	0.233501	0	0.028499	0.0132946	0	iii
							686	24663	CO	0.316312	0.15148	0.351779	0.0630275	0.117402	i		295	24184	CO	0.244837	0.101924	0.095799	0.0855909	0	0.443267	0.0188457	0.00973695	0	ii		478	23941	NCO	0.118362	0.0679421	0.413866	0.0700876	0.293939	0	0	0	0.0358037	iii
							686	25096	CO	0.315481	0.15894	0.346002	0.0608504	0.118725	i		295	24169	CO	0.264905	0.111736	0.054971	0.0879211	0	0.480467	0	0	0	ii		478	23944	NCO	0.0907613	0.051468	0.423875	0.0799051	0.317247	0	0	0	0.036744	iii
							772	24577	CO	0.37434	0.178445	0.391009	0.0562061	0	i		322	24403	CO	0.210948	0.104304	0.336014	0.0777652	0.27097	0	0	0	0	ii		515	23689	NCO	0.281149	0.127936	0.341481	0.0908549	0.158579	0	0	0	0	iii
							772	24571	CO	0.371451	0.171623	0.417611	0.0393147	0	i		322	24394	CO	0.250702	0.115015	0.355749	0.0795311	0.199003	0	0	0	0	ii		515	24723	NCO	0.181484	0.0993823	0.379076	0.116272	0.19462	0	0.0261162	0.0030495	0	iii
							772	24568	CO	0.377634	0.180612	0.398598	0.0431561	0	i		322	24406	CO	0.262701	0.131906	0.36056	0.0773158	0.167517	0	0	0	0	ii		515	23683	NCO	0.105717	0.0463862	0.378475	0.14895	0.243797	0	0.0303709	0.00614057	0.0401626	iii
							772	24574	CO	0.394574	0.213746	0.34191	0.0497694	0	i		322	24807	CO	0.251953	0.117831	0.0863823	0.0996403	0	0.444193	0	0	0	ii		515	23686	NCO	0.0867015	0.0388334	0.460929	0.177207	0.201141	0	0	0	0.0351878	iii
																	396	24448	CO	0.33866	0.1791	0.434485	0.0477544	0	0	0	0	0	ii		541	24223	NCO	0.0404679	0.0162045	0.384662	0.147314	0.155979	0	0.110832	0.144541	0	iii
																	396	24445	CO	0.082745	0.055634	0.490539	0.105902	0.233832	0	0	0	0.0313471	ii		541	24232	NCO	0.0754629	0.036794	0.441645	0.179283	0.229435	0	0	0	0.0373799	iii
																	396	24461	CO	0.274267	0.146637	0.0547028	0.0639408	0	0.460452	0	0	0	ii		541	24226	NCO	0.0832243	0.0457734	0.443348	0.182024	0.205802	0	0	0	0.0398288	iii
																	396	24457	CO	0.250179	0.130529	0.0611817	0.0669904	0	0.49112	0	0	0	ii		541	24229	NCO	0.0935317	0.0570505	0.440233	0.183571	0.190815	0	0	0	0.0347995	iii
																	403	24391	CO	0.33573	0.202652	0.400831	0.0607876	0	0	0	0	0	ii		572	23779	NCO	0.0910511	0.0535967	0.301421	0.145354	0.323477	0	0.0257755	0.0230975	0.036227	iii
																	403	24388	CO	0.316674	0.21045	0.408087	0.0647887	0	0	0	0	0	ii		572	23776	NCO	0.0990866	0.0560357	0.333675	0.147176	0.3288	0	0	0	0.0352271	iii
																	403	24385	CO	0.301869	0.172838	0.447422	0.0778703	0	0	0	0	0	ii		572	23785	NCO	0.089345	0.0488885	0.337322	0.1525	0.336002	0	0	0	0.0359424	iii
																	403	24383	CO	0.189952	0.113119	0.0226238	0.119142	0	0.555164	0	0	0	ii		572	24741	NCO	0	0	0.398458	0.184233	0	0.417309	0	0	0	iii
																	450	23920	CO	0.145563	0.0850014	0.309215	0.0791608	0.180663	0	0.0879501	0.112447	0	ii		609	23998	NCO	0.187835	0.0989284	0.393134	0.0917841	0.197658	0	0	0	0.0306608	iii
																	450	24753	CO	0.168453	0.0975163	0.332462	0.0851416	0.215338	0	0.0383442	0.0302397	0.0325054	ii		609	23992	NCO	0.162825	0.0971954	0.393323	0.0959464	0.207562	0	0.0291813	0.0139662	0	iii
																	450	23914	CO	0.115909	0.0706415	0.349098	0.0662934	0.154506	0	0.101019	0.142534	0	ii		609	24915	NCO	0.114971	0.0569704	0.444281	0.114971	0.22847	0	0.028706	0.0116296	0	iii
																	450	23923	CO	0.222541	0.126511	0.0216145	0.0677989	0	0.478474	0.0386414	0.0444199	0	ii		609	24768	NCO	0.059387	0.0265805	0.586686	0.128592	0.154693	0	0.0272989	0.0167625	0	iii
																	512	23977	CO	0.264857	0.127339	0.338375	0.062614	0.147873	0	0.0359239	0.0230186	0	ii		611	24843	NCO	0.23717	0.137868	0.388703	0.0715153	0.164743	0	0	0	0	iii
																	512	23971	CO	0.270501	0.128014	0.384551	0.0609669	0.155966	0	0	0	0	ii		611	24565	NCO	0.231609	0.138219	0.39656	0.0793673	0.154245	0	0	0	0	iii
																	512	23974	CO	0.252476	0.117324	0.0642048	0.0811056	0	0.459974	0.0206808	0.00423428	0	ii		611	24837	NCO	0.155543	0.0916276	0.448868	0.14598	0.157982	0	0	0	0	iii
																	512	23968	CO	0.281156	0.125618	0.0502329	0.071377	0	0.471615	0	0	0	ii		611	24559	NCO	0.0634831	0.0269663	0.443933	0.247865	0.175056	0	0.0288764	0.0138202	0	iii
																	623	24672	CO	0.163027	0.0869197	0.470638	0.0930676	0.142463	0	0.0269239	0.0169599	0	ii		619	24463	NCO	0.117726	0.0681787	0.449845	0.117186	0.171729	0	0.0307817	0.00715539	0.0373971	iii
																	623	23710	CO	0.150441	0.0863178	0.476797	0.0794451	0.159332	0	0.036633	0.011034	0	ii		619	25183	NCO	0.148237	0.0728086	0.431285	0.12062	0.188298	0	0	0	0.0387512	iii
																	623	23713	CO	0.139327	0.0735499	0.495378	0.0843492	0.148409	0	0.0460607	0.0129265	0	ii		619	24469	NCO	0.116418	0.0666755	0.472417	0.125017	0.184813	0	0	0	0.0346607	iii
																	623	24879	CO	0	0	0.489583	0.166667	0	0.34375	0	0	0	ii		619	24466	NCO	0.112688	0.0694768	0.399703	0.130587	0.198157	0	0.0326202	0.0163101	0.0404575	iii
																	660	24052	CO	0.0957413	0.0490536	0.485883	0.139669	0.177603	0	0.0357256	0.0163249	0	ii		631	23728	NCO	0.230049	0.107037	0.403747	0.110595	0.148573	0	0	0	0	iii
																	660	24058	CO	0.104291	0.0502272	0.486809	0.13209	0.166677	0	0.0436168	0.0162899	0	ii		631	24732	NCO	0.204652	0.0910986	0.392202	0.124355	0.187692	0	0	0	0	iii
																	660	24897	CO	0.103205	0.0507207	0.492611	0.130329	0.166028	0	0.0358815	0.0212248	0	ii		631	24729	NCO	0.177655	0.0984956	0.370254	0.128332	0.192145	0	0.0273122	0.00580574	0	iii
																	660	24055	CO	0.200584	0.0734744	0.0751163	0.113062	0	0.537763	0	0	0	ii		631	23731	NCO	0.156242	0.0847942	0.363214	0.134329	0.217729	0	0.0343293	0.00936255	0	iii
																	672	24553	CO	0.227625	0.115398	0.378964	0.0764623	0.15451	0	0.0320648	0.0149753	0	ii		639	24235	NCO	0.0691015	0.0365221	0.42789	0.096493	0.343225	0	0.0188836	0.00788545	0	iii
																	672	24550	CO	0.175086	0.0789098	0.452768	0.115297	0.177939	0	0	0	0	ii		639	24244	NCO	0.0501366	0.0263363	0.466836	0.114904	0.316036	0	0.018533	0.0072181	0	iii
																	672	25156	CO	0.16792	0.0831245	0.487886	0.105681	0.155388	0	0	0	0	ii		639	24238	NCO	0.0560193	0.0280899	0.40947	0.116051	0.361637	0	0.0213483	0.00738363	0	iii
																	672	24547	CO	0.187896	0.0656844	0.159603	0.100845	0	0.443355	0	0	0.0426156	ii		639	24241	NCO	0.0929551	0.04806	0.351893	0.12226	0.352128	0	0.0198101	0.0128942	0	iii
																	702	24855	CO	0.152319	0.0778842	0.329168	0.11284	0.300728	0	0	0	0.0270602	ii		652	25111	NCO	0.304173	0.160715	0.477093	0.0580187	0	0	0	0	0	iii
																	702	24861	CO	0.219295	0.112687	0.369207	0.0788758	0.219935	0	0	0	0	ii		652	23884	NCO	0.260485	0.128412	0.391759	0.0628412	0.156504	0	0	0	0	iii
																	702	24858	CO	0.116793	0.0944483	0.441603	0.136604	0.210551	0	0	0	0	ii		652	23878	NCO	0.205809	0.10905	0.379396	0.0846529	0.1862	0	0	0	0.0348923	iii
																	702	24852	CO	0.293951	0.163324	0	0.0707275	0	0.471997	0	0	0	ii		652	23887	NCO	0.204905	0.107533	0.377428	0.085042	0.189775	0	0	0	0.0353175	iii
																	779	24082	CO	0.125035	0.0596063	0.430136	0.138065	0.214167	0	0	0	0.0329914	ii		862	24846	NCO	0.149172	0.0857788	0.269187	0.0784424	0.329947	0	0.0334838	0.0242664	0.0297216	iii
																	779	24085	CO	0.175601	0.0791562	0.454061	0.108949	0.145917	0	0	0	0.0363162	ii		862	24580	NCO	0.140788	0.0776362	0.287949	0.0880649	0.365875	0	0.0257822	0.013905	0	iii
																	779	24091	CO	0.189358	0.0805229	0.118744	0.114164	0	0.468898	0	0	0.0283121	ii		862	24589	NCO	0.127157	0.0654952	0.307987	0.103195	0.298083	0	0.0386581	0.028115	0.0313099	iii
																	779	24094	CO	0.17213	0.0696753	0.133137	0.0996582	0	0.496815	0	0	0.0285847	ii		862	24586	NCO	0.103865	0.0568992	0.305658	0.119305	0.346038	0	0.0252645	0.00734183	0.0356295	iii
																	891	24616	CO	0.394301	0.218667	0.354916	0.0321158	0	0	0	0	0	ii		900	23935	NCO	0.141985	0.0552995	0.391331	0.156059	0.208743	0	0	0	0.0465811	iii
																	891	24613	CO	0.213491	0.119103	0.39931	0.0553142	0.212782	0	0	0	0	ii		900	23926	NCO	0.108484	0.0408749	0.417145	0.163279	0.228458	0	0	0	0.0417587	iii
																	891	24873	CO	0.12941	0.0773831	0.109795	0.0776223	0.097596	0.47279	0	0	0.0354025	ii		900	23929	NCO	0.100904	0.0420735	0.392164	0.165883	0.20217	0	0.0333936	0.0200121	0.0433996	iii
																	891	24604	CO	0.188115	0.121246	0.0342811	0.0809638	0	0.544498	0	0	0.0308961	ii		900	23932	NCO	0.0918908	0.0364711	0.397514	0.18694	0.243378	0	0	0	0.043806	iii
																	977	24864	CO	0.228434	0.0919103	0.0723177	0.0403394	0	0.529186	0.0128849	0.0249275	0	ii		909	24831	NCO	0.133106	0.0601536	0.463951	0.146331	0.196459	0	0	0	0	iii
																	977	23854	CO	0.216554	0.088667	0.0709817	0.0477322	0	0.542048	0.0110683	0.0229487	0	ii		909	24523	NCO	0.107954	0.0474189	0.487305	0.147469	0.174542	0	0	0	0.0353119	iii
																	977	23860	CO	0.138739	0.0882883	0.081982	0.0702703	0	0.547748	0.027027	0.0153153	0.0306306	ii		909	24520	NCO	0.088785	0.0401647	0.425345	0.163774	0.24822	0	0	0	0.0337116	iii
																	977	23857	CO	0.243188	0.111941	0.0192187	0.0461875	0	0.579464	0	0	0	ii		909	24514	NCO	0.104378	0.0449813	0.444341	0.167512	0.197277	0	0	0	0.0415109	iii
																	997	24601	CO	0.293248	0.15023	0.0164092	0.0529659	0	0.487147	0	0	0	ii		911	24625	NCO	0.231808	0.0961118	0.413179	0.0861961	0.172705	0	0	0	0	iii
																	997	24595	CO	0.281324	0.131341	0.0198258	0.0556307	0	0.511879	0	0	0	ii		911	24622	NCO	0.187393	0.0889294	0.412042	0.0887529	0.185157	0	0	0	0.0377259	iii
																	997	24592	CO	0.26699	0.126301	0.0277136	0.0576231	0	0.521372	0	0	0	ii		911	24619	NCO	0.134282	0.0605654	0.457774	0.0956343	0.207193	0	0	0	0.0445518	iii
																	997	24598	CO	0.251968	0.119231	0.0234557	0.060607	0	0.544739	0	0	0	ii		911	24628	NCO	0.121418	0.0651228	0.470957	0.098132	0.199207	0	0	0	0.0451638	iii
																															956	24765	NCO	0.022867	0.0175817	0.400604	0.18574	0.339769	0	0	0	0.0334376	iii
																															956	24948	NCO	0.0255608	0.0160995	0.391119	0.190447	0.341523	0	0	0	0.035251	iii
																															956	23980	NCO	0	0	0.447357	0.240223	0.277826	0	0	0	0.0345939	iii
																															956	23986	NCO	0	0	0.523375	0.257447	0.18678	0	0	0	0.0323983	iii
																															968	24187	NCO	0.185352	0.0974308	0.438438	0.0754087	0.167835	0	0	0	0.0355355	iii
																															968	24190	NCO	0.176608	0.0928729	0.361511	0.115787	0.214376	0	0	0	0.0388454	iii
																															968	24196	NCO	0.153928	0.0684907	0.404237	0.117741	0.216064	0	0.023654	0.015887	0	iii
																															968	24193	NCO	0.141699	0.0838157	0.358185	0.128965	0.246816	0	0	0	0.0405186	iii
																															1005	25105	NCO	0.166948	0.0763067	0.47291	0.0799088	0.169154	0	0	0	0.0347717	iii
																															1005	24106	NCO	0.142868	0.0694522	0.397249	0.100055	0.255887	0	0	0	0.0344882	iii
																															1005	24100	NCO	0.143544	0.0673135	0.439963	0.100716	0.210256	0	0	0	0.0382074	iii
																															1005	24097	NCO	0.156267	0.0679577	0.484759	0.101488	0.189528	0	0	0	0	iii
																															1047	24277	NCO	0.181272	0.0932005	0.337339	0.112397	0.139947	0	0.0490914	0.0515826	0.03517	iii
																															1047	24274	NCO	0.20679	0.110427	0.36232	0.112424	0.147208	0	0.0315387	0.0292918	0	iii
																															1047	24280	NCO	0.181968	0.105027	0.388364	0.117654	0.17182	0	0	0	0.0351664	iii
																															1047	24271	NCO	0.191637	0.0990754	0.341668	0.126917	0.129019	0	0.0368775	0.039399	0.0354066	iii
																															43	24696	CO	0.338543	0.185898	0.413457	0.0621022	0	0	0	0	0	iii
																															43	25093	CO	0.261988	0.154281	0.362025	0.0711005	0.150606	0	0	0	0	iii
																															43	23593	CO	0.258001	0.150814	0.369614	0.0727248	0.148847	0	0	0	0	iii
																															43	23585	CO	0.265884	0.146315	0.47041	0.117391	0	0	0	0	0	iii
																															74	24714	CO	0.289799	0.13568	0.305996	0.042984	0.155116	0	0.0338577	0.0365675	0	iii
																															74	24717	CO	0.13554	0.0761191	0.387383	0.0594628	0.250302	0	0.0458463	0.0453467	0	iii
																															74	23677	CO	0.158245	0.0843771	0.387976	0.0625649	0.218427	0	0.043991	0.0444186	0	iii
																															74	23668	CO	0.151176	0.0790096	0.396976	0.0635809	0.219858	0	0.0451039	0.0442951	0	iii
																															160	23725	CO	0.11062	0.0459463	0.439223	0.105037	0.250669	0	0.0300105	0.0184948	0	iii
																															160	23722	CO	0.0848582	0.0404849	0.441789	0.123399	0.267269	0	0.0280192	0.0141812	0	iii
																															160	23716	CO	0.129121	0.0500606	0.515162	0.127026	0.17863	0	0	0	0	iii
																															160	23719	CO	0.215371	0.100193	0.548277	0.136159	0	0	0	0	0	iii
																															169	23767	CO	0.226272	0.0901291	0.345178	0.11754	0.182764	0	0	0	0.0381169	iii
																															169	23773	CO	0.180671	0.08074	0.38157	0.135633	0.18093	0	0	0	0.0404564	iii
																															169	23764	CO	0.128745	0.0609679	0.417452	0.149591	0.202388	0	0	0	0.0408548	iii
																															169	23770	CO	0	0	0.837859	0.162141	0	0	0	0	0	iii
																															266	24148	CO	0.302125	0.143752	0.263858	0.0797983	0.210467	0	0	0	0	iii
																															266	24145	CO	0.145796	0.0631021	0.417051	0.106333	0.226488	0	0	0	0.0412304	iii
																															266	24900	CO	0.207307	0.100508	0.305162	0.117259	0.194345	0	0.0260744	0.0201622	0.0291821	iii
																															266	24139	CO	0.159174	0.0770049	0.386771	0.14072	0.202005	0	0	0	0.0343256	iii
																															279	24924	CO	0.165508	0.0749674	0.359337	0.0569318	0.130958	0	0.071708	0.106475	0.0341156	iii
																															279	24927	CO	0.187209	0.113716	0.429985	0.0635262	0.205564	0	0	0	0	iii
																															279	24744	CO	0.22022	0.136305	0.341464	0.0701062	0.153945	0	0.0282625	0.0496965	0	iii
																															279	23818	CO	0	0	0.34542	0.120229	0	0	0	0	0	iii
																															286	24367	CO	0.314196	0.16865	0.437949	0.0792053	0	0	0	0	0	iii
																															286	24364	CO	0.341057	0.148903	0.429513	0.0805272	0	0	0	0	0	iii
																															286	24358	CO	0.296682	0.131221	0.32898	0.096629	0.146488	0	0	0	0	iii
																															286	24361	CO	0.305188	0.135802	0.416112	0.101558	0	0	0	0	0.0413405	iii
																															391	23521	CO	0.0624019	0.0277342	0.483386	0.116954	0.142595	0	0.0661957	0.059393	0.0413396	iii
																															391	23872	CO	0.0640612	0.0375284	0.495877	0.120832	0.144735	0	0.0564121	0.0432652	0.0372894	iii
																															391	23866	CO	0.0815593	0.0489068	0.479143	0.122267	0.156933	0	0.0457422	0.0233026	0.0421461	iii
																															391	23869	CO	0.0746677	0.0433933	0.491009	0.135653	0.157154	0	0.0312744	0.0238468	0.0430023	iii
																															422	25117	CO	0.12691	0.0688565	0.445723	0.12287	0.182768	0	0.0390831	0.0137889	0	iii
																															422	25129	CO	0.114248	0.0596612	0.456993	0.129962	0.191587	0	0.0359277	0.0116212	0	iii
																															422	24481	CO	0.0966247	0.0541273	0.421826	0.132739	0.203218	0	0.039262	0.0148653	0.0373382	iii
																															422	25123	CO	0.0896365	0.0513261	0.418058	0.140717	0.214309	0	0.0368369	0.0144073	0.0347086	iii
																															521	24657	CO	0.340228	0.180206	0.427859	0.0517077	0	0	0	0	0	iii
																															521	23579	CO	0.123435	0.0659638	0.282744	0.0658174	0.11055	0	0.160407	0.191083	0	iii
																															521	24651	CO	0.133429	0.0742555	0.301316	0.0683657	0.154566	0	0.123796	0.144273	0	iii
																															521	24654	CO	0.0741271	0.0426445	0.485117	0.111906	0.252433	0	0	0	0.0337722	iii
																															551	24436	CO	0.24499	0.152969	0.212889	0.0394666	0.349685	0	0	0	0	iii
																															551	24822	CO	0.263386	0.146967	0.255698	0.0565522	0.277396	0	0	0	0	iii
																															551	24439	CO	0.186928	0.0848219	0.29492	0.0744446	0.358885	0	0	0	0	iii
																															551	24433	CO	0.128708	0.0749753	0.303387	0.105426	0.387504	0	0	0	0	iii
																															728	24268	CO	0	0	0.385382	0.229811	0.297825	0	0.0410959	0.0171472	0.0287384	iii
																															728	25165	CO	0	0	0.393939	0.243867	0.292609	0	0.027417	0.0117043	0.0304634	iii
																															728	25162	CO	0	0	0.179697	0.265248	0.123209	0.431846	0	0	0	iii
																															728	24265	CO	0	0	0.399135	0.286461	0.272219	0	0.0315486	0.0106364	0	iii
																															740	24253	CO	0.0834433	0.033656	0.394339	0.0789705	0.327027	0	0.0324828	0.0126118	0.0374688	iii
																															740	24247	CO	0.0830307	0.0346792	0.396354	0.0832443	0.313608	0	0.0373852	0.0154525	0.0362458	iii
																															740	24256	CO	0.0960007	0.0417916	0.413976	0.0930033	0.270789	0	0.0393937	0.0102766	0.0347692	iii
																															740	24250	CO	0.131573	0.0565503	0.413418	0.0937217	0.242294	0	0.0243654	0.00532638	0.0327516	iii
																															833	24010	CO	0.316113	0.115403	0.482389	0.0860946	0	0	0	0	0	iii
																															833	24774	CO	0.212488	0.116592	0.381459	0.109434	0.147211	0	0	0	0.0328159	iii
																															833	24016	CO	0.173564	0.097692	0.393222	0.127205	0.172437	0	0	0	0.0358801	iii
																															833	24777	CO	0.127697	0.0675404	0.42666	0.148264	0.189593	0	0	0	0.0402459	iii
																															852	23908	CO	0.221209	0.103464	0.432239	0.0960194	0.147068	0	0	0	0	iii
																															852	23902	CO	0.181572	0.0843804	0.437669	0.112466	0.183912	0	0	0	0	iii
																															852	24876	CO	0.0471259	0.0174096	0.421582	0.138526	0.282455	0	0.0360198	0.0225124	0.0343689	iii
																															852	23905	CO	0.0237652	0.00351312	0.464765	0.144658	0.275677	0	0.0367845	0.0202521	0.0305848	iii
																															856	24759	CO	0.108604	0.045134	0.48953	0.123684	0.186395	0	0	0	0.0466529	iii
																															856	24891	CO	0.0947394	0.0498953	0.47111	0.153382	0.187015	0	0	0	0.0438586	iii
																															856	23962	CO	0.0592228	0.0273876	0.451545	0.17287	0.244616	0	0	0	0.0443586	iii
																															856	24756	CO	0.0489078	0.0231796	0.458131	0.173786	0.248301	0	0	0	0.0476942	iii
																															951	23800	CO	0.0530832	0.0289472	0.43116	0.16398	0.275519	0	0	0	0.0473098	iii
																															951	23803	CO	0.0690063	0.0420076	0.411762	0.175819	0.260754	0	0	0	0.0406511	iii
																															951	23809	CO	0.0383093	0.0170176	0.430663	0.217033	0.252968	0	0	0	0.0440082	iii
																															951	23806	CO	0.0350232	0.0143243	0.436928	0.223039	0.248688	0	0	0	0.0419979	iii
																															954	24208	CO	0.0881654	0.0386443	0.474423	0.143737	0.193741	0	0.0484446	0.0128443	0	iii
																															954	24205	CO	0.0855428	0.0353389	0.478546	0.144415	0.193207	0	0.0509884	0.0119627	0	iii
																															954	24214	CO	0.08563	0.0355023	0.482524	0.14543	0.187694	0	0.0517397	0.0114802	0	iii
																															954	24220	CO	0.0856153	0.0357029	0.480258	0.146075	0.190694	0	0.0505493	0.0111049	0	iii
																															995	24136	CO	0.0646614	0.0303569	0.414211	0.0797843	0.110697	0	0.176749	0.123541	0	iii
																															995	24130	CO	0.0614792	0.0331961	0.451467	0.149117	0.220422	0	0.0337273	0.0103572	0.0402337	iii
																															995	24133	CO	0.032352	0.0148727	0.476234	0.199939	0.188899	0	0.0306654	0.0124195	0.0446182	iii
																															995	24945	CO	0	0	0.554411	0.203117	0.158743	0	0.0316957	0.0139989	0.0380349	iii

## Sheet: Fig 2g
For individual mutation signature probabilities see file mutation_sig_probability.txt in Supplementary data file 38
Signature_CancerStatus	Trunk	Branch	Leaf								Signatures	# of Leaf mut/ per patient (from 4 biopsies)	# of Branch mut/ per patient (from 4 biopsies)	# of Trunk mut/ per patient (from 4 biopsies)	proportion of Leaf mut/ total mut per patient (from 4 biopsies)	proportion of Branch mut/ total mut per patient (from 4 biopsies)	proportion of Trunk mut/ total mut per patient (from 4 biopsies)	CO/NCO (by patient)
SBS1_NCO	0.243317	0.304807	0.451876								SBS1	1393	818	583	0.49857	0.29277	0.20866	0
SBS1_CO	0.242925	0.307254	0.449821								SBS1	648	719	338	0.38006	0.4217	0.19824	1
SBS40_NCO	0.248637	0.362362	0.389001								SBS1	1391	850	617	0.4867	0.29741	0.21589	1
SBS40_CO	0.242034	0.38329	0.374677								SBS1	729	366	307	0.51997	0.26106	0.21897	0
SBS5_NCO	0.229913	0.319657	0.45043								SBS1	510	333	320	0.43852	0.28633	0.27515	0
SBS5_CO	0.226318	0.320549	0.453133								SBS1	1393	960	756	0.44805	0.30878	0.24317	1
SBS17b_NCO	0.230029	0.391845	0.378126								SBS1	508	232	298	0.4894	0.22351	0.28709	0
SBS17b_CO	0.213337	0.405752	0.380911								SBS1	1090	788	445	0.46922	0.33922	0.19156	0
SBS17a_NCO	0.225854	0.375892	0.398254								SBS1	324	345	173	0.3848	0.40974	0.20546	0
SBS17a_CO	0.20969	0.388049	0.402262								SBS1	605	295	287	0.50969	0.24853	0.24179	1
SBS18_NCO	0.119562	0.348895	0.531543								SBS1	5603	3575	3616	0.43794	0.27943	0.28263	1
SBS18_CO	0.119562	0.336979	0.539896								SBS1	676	417	428	0.44444	0.27416	0.28139	1
SBS2_NCO	0.124655	0.5315	0.343846								SBS1	730	407	500	0.44594	0.24863	0.30544	0
SBS2_CO	0.106715	0.492956	0.400328								SBS1	1241	1176	604	0.41079	0.38928	0.19993	0
SBS13_NCO	0.0635824	0.603705	0.332713								SBS1	490	427	273	0.41176	0.35882	0.22941	0
SBS13_CO	0.0513573	0.611076	0.337567								SBS1	1378	1374	851	0.38246	0.38135	0.23619	1
											SBS1	1160	630	556	0.49446	0.26854	0.237	1
											SBS1	790	723	415	0.40975	0.375	0.21525	1
											SBS1	664	943	397	0.33134	0.47056	0.1981	1
											SBS1	3777	2097	1415	0.51818	0.28769	0.19413	0
											SBS1	1794	1222	940	0.45349	0.3089	0.23761	1
											SBS1	2665	1668	1354	0.46861	0.2933	0.23809	0
											SBS1	458	322	327	0.41373	0.29088	0.29539	0
											SBS1	685	441	315	0.47536	0.30604	0.2186	0
											SBS1	1521	926	918	0.45201	0.27519	0.27281	1
											SBS1	498	254	249	0.4975	0.25375	0.24875	1
											SBS1	1997	1723	1199	0.40598	0.35027	0.24375	1
											SBS1	773	643	484	0.40684	0.33842	0.25474	1
											SBS1	962	418	316	0.56722	0.24646	0.18632	1
											SBS1	1026	552	534	0.4858	0.26136	0.25284	0
											SBS1	1118	631	688	0.45876	0.25892	0.28231	1
											SBS1	1425	821	866	0.4579	0.26382	0.27828	0
											SBS1	495	299	396	0.41597	0.25126	0.33277	0
											SBS1	2609	1811	1856	0.41571	0.28856	0.29573	1
											SBS1	707	379	346	0.49372	0.26466	0.24162	0
											SBS1	1460	826	499	0.52424	0.29659	0.17917	1
											SBS1	466	432	224	0.41533	0.38503	0.19964	0
											SBS1	1771	1345	998	0.43048	0.32693	0.24259	1
											SBS1	1724	1121	927	0.45705	0.29719	0.24576	1
											SBS1	1362	668	800	0.48127	0.23604	0.28269	0
											SBS1	1454	734	653	0.51179	0.25836	0.22985	0
											SBS1	454	322	304	0.42037	0.29815	0.28148	0
											SBS1	826	480	342	0.50121	0.29126	0.20752	0
											SBS1	511	395	282	0.43013	0.33249	0.23737	0
											SBS1	549	335	321	0.4556	0.27801	0.26639	1
											SBS1	2523	1678	1603	0.4347	0.28911	0.27619	1
											SBS1	1179	743	754	0.44058	0.27765	0.28176	0
											SBS1	1381	1121	1083	0.38522	0.31269	0.30209	0
											SBS1	309	395	200	0.34181	0.43695	0.22124	0
											SBS1	1122	725	538	0.47044	0.30398	0.22558	0
											SBS1	1130	875	753	0.40972	0.31726	0.27302	1
											SBS1	545	336	225	0.49277	0.3038	0.20344	1
											SBS1	1509	852	596	0.51031	0.28813	0.20156	1
											SBS1	1209	767	728	0.44712	0.28365	0.26923	1
											SBS1	512	364	159	0.49469	0.35169	0.15362	1
											SBS1	287	137	202	0.45847	0.21885	0.32268	0
											SBS1	646	740	288	0.3859	0.44205	0.17204	1
											SBS1	2194	971	884	0.54186	0.23981	0.21833	1
											SBS1	562	535	477	0.35705	0.3399	0.30305	1
											SBS1	1101	1007	525	0.41815	0.38245	0.19939	0
											SBS1	1401	1010	1058	0.40386	0.29115	0.30499	1
											SBS1	442	207	261	0.48571	0.22747	0.28681	1
											SBS1	582	319	312	0.4798	0.26298	0.25721	1
											SBS1	532	283	236	0.50618	0.26927	0.22455	0
											SBS1	692	405	455	0.44588	0.26095	0.29317	0
											SBS1	2868	1410	1108	0.53249	0.26179	0.20572	1
											SBS1	553	286	267	0.5	0.25859	0.24141	0
											SBS1	418	239	242	0.46496	0.26585	0.26919	0
											SBS1	1310	685	424	0.54155	0.28317	0.17528	0
											SBS1	523	360	287	0.44701	0.30769	0.2453	0
											SBS1	1991	1255	923	0.47757	0.30103	0.2214	0
											SBS1	987	554	613	0.45822	0.2572	0.28459	1
											SBS1	1184	1600	797	0.33063	0.4468	0.22256	1
											SBS1	746	399	336	0.50371	0.26941	0.22687	0
											SBS1	485	630	319	0.33821	0.43933	0.22245	0
											SBS1	2169	1107	1262	0.47796	0.24394	0.2781	1
											SBS1	519	448	361	0.39081	0.33735	0.27184	1
											SBS1	2668	1369	1200	0.50945	0.26141	0.22914	1
											SBS1	1124	918	751	0.40243	0.32868	0.26889	0
											SBS1	555	661	266	0.37449	0.44602	0.17949	0
											SBS2	62	0	0	1	0	0	0
											SBS2	1	0	0	1	0	0	1
											SBS2	177	144	8	0.53799	0.43769	0.024316	1
											SBS2	2	30	3	0.057143	0.85714	0.085714	0
											SBS2	0	10	4	0	0.71429	0.28571	0
											SBS2	25	428	17	0.053191	0.91064	0.03617	1
											SBS2	1	13	7	0.047619	0.61905	0.33333	0
											SBS2	11	26	10	0.23404	0.55319	0.21277	0
											SBS2	12	13	6	0.3871	0.41935	0.19355	0
											SBS2	2	8	3	0.15385	0.61538	0.23077	1
											SBS2	317	667	42	0.30897	0.6501	0.040936	1
											SBS2	0	0	0	NaN	NaN	NaN	1
											SBS2	1	17	4	0.045455	0.77273	0.18182	0
											SBS2	9	13	6	0.32143	0.46429	0.21429	0
											SBS2	8	13	1	0.36364	0.59091	0.045455	0
											SBS2	49	41	8	0.5	0.41837	0.081633	1
											SBS2	337	165	15	0.65184	0.31915	0.029014	1
											SBS2	2	7	1	0.2	0.7	0.1	1
											SBS2	9	30	8	0.19149	0.6383	0.17021	1
											SBS2	10	175	10	0.051282	0.89744	0.051282	0
											SBS2	91	120	12	0.40807	0.53812	0.053812	1
											SBS2	430	64	34	0.81439	0.12121	0.064394	0
											SBS2	0	0	0	NaN	NaN	NaN	0
											SBS2	35	7	4	0.76087	0.15217	0.086957	0
											SBS2	5	17	8	0.16667	0.56667	0.26667	1
											SBS2	1	2	2	0.2	0.4	0.4	1
											SBS2	3	6	1	0.3	0.6	0.1	1
											SBS2	0	0	0	NaN	NaN	NaN	1
											SBS2	178	25	11	0.83178	0.11682	0.051402	1
											SBS2	10	227	12	0.040161	0.91165	0.048193	0
											SBS2	6	88	4	0.061224	0.89796	0.040816	1
											SBS2	0	0	0	NaN	NaN	NaN	0
											SBS2	0	0	0	NaN	NaN	NaN	0
											SBS2	0	0	0	NaN	NaN	NaN	1
											SBS2	14	177	8	0.070352	0.88945	0.040201	0
											SBS2	7	39	8	0.12963	0.72222	0.14815	1
											SBS2	2	8	2	0.16667	0.66667	0.16667	0
											SBS2	135	48	12	0.69231	0.24615	0.061538	1
											SBS2	63	350	14	0.14754	0.81967	0.032787	1
											SBS2	2	8	2	0.16667	0.66667	0.16667	0
											SBS2	142	31	16	0.75132	0.16402	0.084656	0
											SBS2	8	5	2	0.53333	0.33333	0.13333	0
											SBS2	102	0	5	0.95327	0	0.046729	0
											SBS2	3	20	2	0.12	0.8	0.08	0
											SBS2	0	6	3	0	0.66667	0.33333	1
											SBS2	153	348	23	0.29198	0.66412	0.043893	1
											SBS2	153	182	22	0.42857	0.5098	0.061625	0
											SBS2	56	187	15	0.21705	0.72481	0.05814	0
											SBS2	0	0	0	NaN	NaN	NaN	0
											SBS2	15	29	4	0.3125	0.60417	0.083333	0
											SBS2	86	34	11	0.65649	0.25954	0.083969	1
											SBS2	20	10	2	0.625	0.3125	0.0625	1
											SBS2	58	190	15	0.22053	0.72243	0.057034	1
											SBS2	256	14	20	0.88276	0.048276	0.068966	1
											SBS2	49	15	8	0.68056	0.20833	0.11111	1
											SBS2	0	0	0	NaN	NaN	NaN	0
											SBS2	5	25	4	0.14706	0.73529	0.11765	1
											SBS2	29	74	19	0.2377	0.60656	0.15574	1
											SBS2	0	0	0	NaN	NaN	NaN	1
											SBS2	0	0	0	NaN	NaN	NaN	0
											SBS2	174	250	21	0.39101	0.5618	0.047191	1
											SBS2	20	2	2	0.83333	0.083333	0.083333	1
											SBS2	114	32	4	0.76	0.21333	0.026667	1
											SBS2	3	11	2	0.1875	0.6875	0.125	0
											SBS2	5	60	7	0.069444	0.83333	0.097222	0
											SBS2	48	6	4	0.82759	0.10345	0.068966	1
											SBS2	0	0	0	NaN	NaN	NaN	0
											SBS2	30	0	1	0.96774	0	0.032258	0
											SBS2	8	17	5	0.26667	0.56667	0.16667	0
											SBS2	0	12	5	0	0.70588	0.29412	0
											SBS2	348	375	36	0.4585	0.49407	0.047431	0
											SBS2	3	12	2	0.17647	0.70588	0.11765	1
											SBS2	6	32	10	0.125	0.66667	0.20833	1
											SBS2	51	0	5	0.91071	0	0.089286	0
											SBS2	0	4	2	0	0.66667	0.33333	0
											SBS2	186	51	17	0.73228	0.20079	0.066929	1
											SBS2	8	28	8	0.18182	0.63636	0.18182	1
											SBS2	7	49	9	0.10769	0.75385	0.13846	1
											SBS2	15	6	4	0.6	0.24	0.16	0
											SBS2	1	21	1	0.043478	0.91304	0.043478	0
											SBS3	0	0	0	NaN	NaN	NaN	0
											SBS3	0	0	0	NaN	NaN	NaN	1
											SBS3	0	0	0	NaN	NaN	NaN	1
											SBS3	0	0	0	NaN	NaN	NaN	0
											SBS3	0	0	0	NaN	NaN	NaN	0
											SBS3	14	1	0	0.93333	0.066667	0	1
											SBS3	0	0	0	NaN	NaN	NaN	0
											SBS3	0	0	0	NaN	NaN	NaN	0
											SBS3	0	0	0	NaN	NaN	NaN	0
											SBS3	8	0	0	1	0	0	1
											SBS3	10	0	0	1	0	0	1
											SBS3	2	0	0	1	0	0	1
											SBS3	4	0	0	1	0	0	0
											SBS3	0	0	0	NaN	NaN	NaN	0
											SBS3	0	0	0	NaN	NaN	NaN	0
											SBS3	8	0	0	1	0	0	1
											SBS3	0	0	0	NaN	NaN	NaN	1
											SBS3	0	0	0	NaN	NaN	NaN	1
											SBS3	0	0	0	NaN	NaN	NaN	1
											SBS3	0	0	0	NaN	NaN	NaN	0
											SBS3	0	0	0	NaN	NaN	NaN	1
											SBS3	0	0	0	NaN	NaN	NaN	0
											SBS3	8	0	0	1	0	0	0
											SBS3	0	0	0	NaN	NaN	NaN	0
											SBS3	0	0	0	NaN	NaN	NaN	1
											SBS3	10	0	0	1	0	0	1
											SBS3	0	0	0	NaN	NaN	NaN	1
											SBS3	0	0	0	NaN	NaN	NaN	1
											SBS3	0	0	0	NaN	NaN	NaN	1
											SBS3	0	0	0	NaN	NaN	NaN	0
											SBS3	4	0	0	1	0	0	1
											SBS3	16	0	0	1	0	0	0
											SBS3	0	0	0	NaN	NaN	NaN	0
											SBS3	10	0	0	1	0	0	1
											SBS3	0	0	0	NaN	NaN	NaN	0
											SBS3	0	0	0	NaN	NaN	NaN	1
											SBS3	1	0	0	1	0	0	0
											SBS3	0	0	0	NaN	NaN	NaN	1
											SBS3	0	0	0	NaN	NaN	NaN	1
											SBS3	2	0	0	1	0	0	0
											SBS3	0	0	0	NaN	NaN	NaN	0
											SBS3	0	0	0	NaN	NaN	NaN	0
											SBS3	0	0	0	NaN	NaN	NaN	0
											SBS3	0	0	0	NaN	NaN	NaN	0
											SBS3	0	0	0	NaN	NaN	NaN	1
											SBS3	0	0	0	NaN	NaN	NaN	1
											SBS3	0	0	0	NaN	NaN	NaN	0
											SBS3	10	0	0	1	0	0	0
											SBS3	0	0	0	NaN	NaN	NaN	0
											SBS3	0	0	0	NaN	NaN	NaN	0
											SBS3	0	0	0	NaN	NaN	NaN	1
											SBS3	0	0	0	NaN	NaN	NaN	1
											SBS3	0	0	0	NaN	NaN	NaN	1
											SBS3	0	0	0	NaN	NaN	NaN	1
											SBS3	0	0	0	NaN	NaN	NaN	1
											SBS3	0	0	0	NaN	NaN	NaN	0
											SBS3	1	0	0	1	0	0	1
											SBS3	0	0	0	NaN	NaN	NaN	1
											SBS3	0	0	0	NaN	NaN	NaN	1
											SBS3	0	0	0	NaN	NaN	NaN	0
											SBS3	12	0	0	1	0	0	1
											SBS3	0	0	0	NaN	NaN	NaN	1
											SBS3	0	0	0	NaN	NaN	NaN	1
											SBS3	0	0	0	NaN	NaN	NaN	0
											SBS3	0	0	0	NaN	NaN	NaN	0
											SBS3	0	0	0	NaN	NaN	NaN	1
											SBS3	4	0	0	1	0	0	0
											SBS3	0	0	0	NaN	NaN	NaN	0
											SBS3	0	0	0	NaN	NaN	NaN	0
											SBS3	0	0	0	NaN	NaN	NaN	0
											SBS3	0	0	0	NaN	NaN	NaN	0
											SBS3	3	0	0	1	0	0	1
											SBS3	5	0	0	1	0	0	1
											SBS3	0	0	0	NaN	NaN	NaN	0
											SBS3	11	0	0	1	0	0	0
											SBS3	2	0	0	1	0	0	1
											SBS3	0	0	0	NaN	NaN	NaN	1
											SBS3	0	0	0	NaN	NaN	NaN	1
											SBS3	8	0	0	1	0	0	0
											SBS3	0	0	0	NaN	NaN	NaN	0
											SBS5	4659	3719	1891	0.4537	0.36216	0.18415	0
											SBS5	3751	2534	1710	0.46917	0.31695	0.21388	1
											SBS5	6174	5007	2843	0.44025	0.35703	0.20272	1
											SBS5	3131	1905	1502	0.47889	0.29137	0.22973	0
											SBS5	2154	1288	1128	0.47133	0.28184	0.24683	0
											SBS5	7087	5156	3522	0.44954	0.32705	0.22341	1
											SBS5	1707	1339	820	0.44154	0.34635	0.21211	0
											SBS5	4782	2793	2301	0.4842	0.28281	0.23299	0
											SBS5	1948	1360	1072	0.44475	0.3105	0.24475	0
											SBS5	2146	1885	973	0.42886	0.3767	0.19444	1
											SBS5	29150	20562	14010	0.45746	0.32268	0.21986	1
											SBS5	2043	1865	1197	0.4002	0.36533	0.23448	1
											SBS5	2345	2210	1649	0.37798	0.35622	0.2658	0
											SBS5	5188	3276	2895	0.45673	0.28841	0.25486	0
											SBS5	2194	1206	1448	0.45256	0.24876	0.29868	0
											SBS5	5698	4913	2738	0.42685	0.36804	0.20511	1
											SBS5	4914	3189	2158	0.4789	0.31079	0.21031	1
											SBS5	2732	1922	2115	0.4036	0.28394	0.31245	1
											SBS5	3181	2782	1096	0.45063	0.39411	0.15526	1
											SBS5	14408	9910	5853	0.47754	0.32846	0.19399	0
											SBS5	7070	4981	4387	0.4301	0.30302	0.26688	1
											SBS5	9772	6245	5105	0.46265	0.29566	0.24169	0
											SBS5	1477	1457	1028	0.37279	0.36774	0.25946	0
											SBS5	2876	1747	1578	0.4638	0.28173	0.25448	0
											SBS5	6125	4515	3386	0.43669	0.3219	0.24141	1
											SBS5	1727	1324	682	0.46263	0.35467	0.18269	1
											SBS5	8763	5802	5286	0.44144	0.29228	0.26628	1
											SBS5	3779	2266	2500	0.44225	0.26518	0.29257	1
											SBS5	4378	2377	1719	0.51664	0.28051	0.20286	1
											SBS5	5166	3764	2154	0.46608	0.33959	0.19433	0
											SBS5	4881	3592	2251	0.45515	0.33495	0.2099	1
											SBS5	6839	5206	3165	0.44964	0.34227	0.20809	0
											SBS5	2540	1455	1339	0.47619	0.27278	0.25103	0
											SBS5	12113	9387	5404	0.45023	0.34891	0.20086	1
											SBS5	2952	2250	1412	0.44633	0.34019	0.21349	0
											SBS5	4782	3332	2122	0.46717	0.32552	0.20731	1
											SBS5	2704	1830	1300	0.46349	0.31368	0.22283	0
											SBS5	6244	4517	4282	0.41508	0.30027	0.28465	1
											SBS5	7406	5817	3570	0.44102	0.34639	0.21259	1
											SBS5	5159	3141	3067	0.45386	0.27633	0.26982	0
											SBS5	6734	4647	3525	0.45176	0.31175	0.23648	0
											SBS5	2175	1672	993	0.44938	0.34545	0.20517	0
											SBS5	3321	2180	1690	0.46183	0.30316	0.23502	0
											SBS5	2307	1519	1568	0.4277	0.28161	0.29069	0
											SBS5	2670	1822	1074	0.4797	0.32734	0.19296	1
											SBS5	11291	7651	4960	0.47239	0.3201	0.20751	1
											SBS5	5234	3860	2974	0.43371	0.31985	0.24644	0
											SBS5	6180	4812	3221	0.43481	0.33856	0.22662	0
											SBS5	1564	1314	876	0.41662	0.35003	0.23335	0
											SBS5	4869	4439	2503	0.41224	0.37584	0.21192	0
											SBS5	5081	4005	2503	0.43843	0.34559	0.21598	1
											SBS5	2826	1650	1394	0.48143	0.28109	0.23748	1
											SBS5	7099	5020	3143	0.46514	0.32892	0.20594	1
											SBS5	5296	3242	2575	0.47656	0.29173	0.23171	1
											SBS5	1793	1242	918	0.45358	0.31419	0.23223	1
											SBS5	1119	839	627	0.43288	0.32456	0.24255	0
											SBS5	3105	2163	1444	0.4626	0.32226	0.21514	1
											SBS5	10758	6262	5029	0.48791	0.284	0.22808	1
											SBS5	2476	2269	1485	0.39743	0.36421	0.23836	1
											SBS5	4604	3893	1772	0.44834	0.3791	0.17256	0
											SBS5	6926	4499	3898	0.452	0.29361	0.25439	1
											SBS5	2134	1298	1146	0.46614	0.28353	0.25033	1
											SBS5	3130	1877	1514	0.47999	0.28784	0.23217	1
											SBS5	1819	1213	963	0.45532	0.30363	0.24105	0
											SBS5	2971	1679	1241	0.50433	0.28501	0.21066	0
											SBS5	9290	6137	3810	0.48292	0.31902	0.19806	1
											SBS5	1997	1657	871	0.44133	0.36619	0.19249	0
											SBS5	2291	1436	1469	0.44092	0.27637	0.28272	0
											SBS5	4387	2530	1567	0.51709	0.29821	0.1847	0
											SBS5	2905	1970	1468	0.45799	0.31058	0.23144	0
											SBS5	7111	5090	3164	0.46281	0.33127	0.20592	0
											SBS5	3277	2575	2409	0.39668	0.31171	0.29161	1
											SBS5	7032	5244	3592	0.44316	0.33048	0.22637	1
											SBS5	2970	2191	1560	0.4419	0.32599	0.23211	0
											SBS5	2492	1848	768	0.48786	0.36179	0.15035	0
											SBS5	9453	5921	4694	0.47105	0.29505	0.2339	1
											SBS5	2641	1734	965	0.49457	0.32472	0.18071	1
											SBS5	9643	6299	5030	0.4598	0.30035	0.23984	1
											SBS5	5031	4139	2393	0.43509	0.35795	0.20695	0
											SBS5	2458	1877	1671	0.40926	0.31252	0.27822	0
											SBS13	61	2	4	0.91045	0.029851	0.059701	0
											SBS13	3	4	4	0.27273	0.36364	0.36364	1
											SBS13	123	165	7	0.41695	0.55932	0.023729	1
											SBS13	3	63	5	0.042254	0.88732	0.070423	0
											SBS13	4	18	3	0.16	0.72	0.12	0
											SBS13	17	482	21	0.032692	0.92692	0.040385	1
											SBS13	17	49	4	0.24286	0.7	0.057143	0
											SBS13	11	52	9	0.15278	0.72222	0.125	0
											SBS13	12	24	3	0.30769	0.61538	0.076923	0
											SBS13	2	28	1	0.064516	0.90323	0.032258	1
											SBS13	266	891	24	0.22523	0.75445	0.020322	1
											SBS13	5	8	0	0.38462	0.61538	0	1
											SBS13	7	50	5	0.1129	0.80645	0.080645	0
											SBS13	16	34	9	0.27119	0.57627	0.15254	0
											SBS13	1	25	1	0.037037	0.92593	0.037037	0
											SBS13	86	64	11	0.53416	0.39752	0.068323	1
											SBS13	250	160	8	0.59809	0.38278	0.019139	1
											SBS13	5	17	1	0.21739	0.73913	0.043478	1
											SBS13	35	80	4	0.29412	0.67227	0.033613	1
											SBS13	11	202	7	0.05	0.91818	0.031818	0
											SBS13	46	156	9	0.21801	0.73934	0.042654	1
											SBS13	424	146	30	0.70667	0.24333	0.05	0
											SBS13	4	5	0	0.44444	0.55556	0	0
											SBS13	48	18	1	0.71642	0.26866	0.014925	0
											SBS13	6	48	5	0.10169	0.81356	0.084746	1
											SBS13	4	14	0	0.22222	0.77778	0	1
											SBS13	4	13	1	0.22222	0.72222	0.055556	1
											SBS13	0	0	0	NaN	NaN	NaN	1
											SBS13	107	68	11	0.57527	0.36559	0.05914	1
											SBS13	33	271	2	0.10784	0.88562	0.0065359	0
											SBS13	11	113	1	0.088	0.904	0.008	1
											SBS13	4	36	0	0.1	0.9	0	0
											SBS13	17	22	0	0.4359	0.5641	0	0
											SBS13	77	152	0	0.33624	0.66376	0	1
											SBS13	11	176	7	0.056701	0.90722	0.036082	0
											SBS13	17	59	4	0.2125	0.7375	0.05	1
											SBS13	5	24	1	0.16667	0.8	0.033333	0
											SBS13	120	111	16	0.48583	0.44939	0.064777	1
											SBS13	79	362	12	0.17439	0.79912	0.02649	1
											SBS13	23	52	1	0.30263	0.68421	0.013158	0
											SBS13	91	94	18	0.44828	0.46305	0.08867	0
											SBS13	20	17	3	0.5	0.425	0.075	0
											SBS13	115	0	1	0.99138	0	0.0086207	0
											SBS13	2	41	5	0.041667	0.85417	0.10417	0
											SBS13	5	40	3	0.10417	0.83333	0.0625	1
											SBS13	135	413	22	0.23684	0.72456	0.038596	1
											SBS13	99	230	11	0.29118	0.67647	0.032353	0
											SBS13	69	223	30	0.21429	0.69255	0.093168	0
											SBS13	17	19	3	0.4359	0.48718	0.076923	0
											SBS13	22	74	5	0.21782	0.73267	0.049505	0
											SBS13	74	81	20	0.42286	0.46286	0.11429	1
											SBS13	21	31	5	0.36842	0.54386	0.087719	1
											SBS13	46	207	7	0.17692	0.79615	0.026923	1
											SBS13	266	38	11	0.84444	0.12063	0.034921	1
											SBS13	29	43	4	0.38158	0.56579	0.052632	1
											SBS13	0	0	0	NaN	NaN	NaN	0
											SBS13	32	67	1	0.32	0.67	0.01	1
											SBS13	52	129	16	0.26396	0.65482	0.081218	1
											SBS13	17	21	2	0.425	0.525	0.05	1
											SBS13	11	14	5	0.36667	0.46667	0.16667	0
											SBS13	147	314	12	0.31078	0.66385	0.02537	1
											SBS13	25	6	2	0.75758	0.18182	0.060606	1
											SBS13	96	68	6	0.56471	0.4	0.035294	1
											SBS13	7	16	2	0.28	0.64	0.08	0
											SBS13	10	87	5	0.098039	0.85294	0.04902	0
											SBS13	81	2	1	0.96429	0.02381	0.011905	1
											SBS13	12	16	0	0.42857	0.57143	0	0
											SBS13	11	0	0	1	0	0	0
											SBS13	18	45	6	0.26087	0.65217	0.086957	0
											SBS13	2	28	5	0.057143	0.8	0.14286	0
											SBS13	263	399	23	0.38394	0.58248	0.033577	0
											SBS13	15	42	6	0.2381	0.66667	0.095238	1
											SBS13	60	143	13	0.27778	0.66204	0.060185	1
											SBS13	63	4	5	0.875	0.055556	0.069444	0
											SBS13	3	10	2	0.2	0.66667	0.13333	0
											SBS13	167	112	9	0.57986	0.38889	0.03125	1
											SBS13	21	82	1	0.20192	0.78846	0.0096154	1
											SBS13	5	89	8	0.04902	0.87255	0.078431	1
											SBS13	32	33	9	0.43243	0.44595	0.12162	0
											SBS13	5	30	4	0.12821	0.76923	0.10256	0
											SBS17a	1453	1475	856	0.38399	0.3898	0.22622	0
											SBS17a	1404	1179	812	0.41355	0.34728	0.23918	1
											SBS17a	1592	1929	867	0.36281	0.43961	0.19758	1
											SBS17a	859	633	481	0.43538	0.32083	0.24379	0
											SBS17a	578	445	489	0.38228	0.29431	0.32341	0
											SBS17a	1877	2320	875	0.37007	0.45741	0.17252	1
											SBS17a	507	518	347	0.36953	0.37755	0.25292	0
											SBS17a	1731	1260	1087	0.42447	0.30897	0.26655	0
											SBS17a	574	753	462	0.32085	0.42091	0.25824	0
											SBS17a	436	670	440	0.28202	0.43338	0.28461	1
											SBS17a	8318	8386	4238	0.39719	0.40044	0.20237	1
											SBS17a	856	1148	511	0.34036	0.45646	0.20318	1
											SBS17a	1087	1501	651	0.3356	0.46341	0.20099	0
											SBS17a	2030	1637	1316	0.40739	0.32852	0.2641	0
											SBS17a	842	777	461	0.40481	0.37356	0.22163	0
											SBS17a	2240	2726	1223	0.36193	0.44046	0.19761	1
											SBS17a	1618	1295	513	0.47227	0.37799	0.14974	1
											SBS17a	781	1085	783	0.29483	0.40959	0.29558	1
											SBS17a	1304	1684	609	0.36252	0.46817	0.16931	1
											SBS17a	4304	3812	2719	0.39723	0.35182	0.25095	0
											SBS17a	2305	2026	1594	0.38903	0.34194	0.26903	1
											SBS17a	2448	2024	1546	0.40678	0.33632	0.2569	0
											SBS17a	639	954	557	0.29721	0.44372	0.25907	0
											SBS17a	723	568	427	0.42084	0.33062	0.24854	0
											SBS17a	1828	1802	1429	0.36134	0.3562	0.28247	1
											SBS17a	937	735	405	0.45113	0.35388	0.19499	1
											SBS17a	3316	2754	2242	0.39894	0.33133	0.26973	1
											SBS17a	1605	1129	905	0.44106	0.31025	0.24869	1
											SBS17a	1196	1106	708	0.39734	0.36744	0.23522	1
											SBS17a	2271	1868	1054	0.43732	0.35972	0.20297	0
											SBS17a	2338	1766	1086	0.45048	0.34027	0.20925	1
											SBS17a	3261	2673	1838	0.41958	0.34393	0.23649	0
											SBS17a	1234	859	667	0.4471	0.31123	0.24167	0
											SBS17a	6159	5678	3448	0.40294	0.37148	0.22558	1
											SBS17a	717	834	459	0.35672	0.41493	0.22836	0
											SBS17a	1406	1543	474	0.41075	0.45077	0.13848	1
											SBS17a	1157	1034	670	0.4044	0.36141	0.23418	0
											SBS17a	2061	2244	1546	0.35225	0.38352	0.26423	1
											SBS17a	2041	2130	913	0.40146	0.41896	0.17958	1
											SBS17a	2339	2036	1310	0.41143	0.35814	0.23043	0
											SBS17a	2355	2161	1311	0.40415	0.37086	0.22499	0
											SBS17a	659	923	387	0.33469	0.46877	0.19655	0
											SBS17a	842	908	441	0.3843	0.41442	0.20128	0
											SBS17a	707	773	598	0.34023	0.37199	0.28778	0
											SBS17a	616	694	414	0.35731	0.40255	0.24014	1
											SBS17a	4845	3900	2065	0.4482	0.36078	0.19103	1
											SBS17a	1596	1776	726	0.38946	0.43338	0.17716	0
											SBS17a	2509	2204	1042	0.43597	0.38297	0.18106	0
											SBS17a	693	823	384	0.36474	0.43316	0.20211	0
											SBS17a	2231	2422	1349	0.37171	0.40353	0.22476	0
											SBS17a	1576	1793	740	0.38355	0.43636	0.18009	1
											SBS17a	1063	1068	472	0.40837	0.4103	0.18133	1
											SBS17a	2047	1685	1148	0.41947	0.34529	0.23525	1
											SBS17a	1210	574	481	0.53422	0.25342	0.21236	1
											SBS17a	674	641	412	0.39027	0.37116	0.23856	1
											SBS17a	398	360	247	0.39602	0.35821	0.24577	0
											SBS17a	1661	1575	702	0.42179	0.39995	0.17826	1
											SBS17a	3903	3239	1352	0.4595	0.38133	0.15917	1
											SBS17a	1216	1126	469	0.43259	0.40057	0.16684	1
											SBS17a	1813	1706	916	0.40879	0.38467	0.20654	0
											SBS17a	2993	2202	1383	0.455	0.33475	0.21025	1
											SBS17a	759	679	475	0.39676	0.35494	0.2483	1
											SBS17a	938	778	329	0.45868	0.38044	0.16088	1
											SBS17a	383	547	223	0.33218	0.47441	0.19341	0
											SBS17a	931	609	283	0.5107	0.33406	0.15524	0
											SBS17a	2232	2602	813	0.39525	0.46078	0.14397	1
											SBS17a	807	769	595	0.37172	0.35421	0.27407	0
											SBS17a	907	562	476	0.46632	0.28895	0.24473	0
											SBS17a	1321	919	346	0.51083	0.35538	0.1338	0
											SBS17a	868	995	672	0.34241	0.3925	0.26509	0
											SBS17a	1675	1226	580	0.48118	0.3522	0.16662	0
											SBS17a	1550	2063	1075	0.33063	0.44006	0.22931	1
											SBS17a	3379	3142	1722	0.40992	0.38117	0.2089	1
											SBS17a	987	878	433	0.4295	0.38207	0.18842	0
											SBS17a	1300	1134	534	0.43801	0.38208	0.17992	0
											SBS17a	3803	3033	1748	0.44303	0.35333	0.20363	1
											SBS17a	1233	900	461	0.47533	0.34695	0.17772	1
											SBS17a	2567	3249	1388	0.35633	0.451	0.19267	1
											SBS17a	2047	1994	812	0.4218	0.41088	0.16732	0
											SBS17a	853	1019	693	0.33255	0.39727	0.27018	0
											SBS17b	5410	5636	3130	0.38163	0.39757	0.2208	0
											SBS17b	4135	4579	2432	0.37099	0.41082	0.21819	1
											SBS17b	6401	7034	3454	0.379	0.41648	0.20451	1
											SBS17b	3361	2536	1862	0.43317	0.32685	0.23998	0
											SBS17b	2038	1818	1819	0.35912	0.32035	0.32053	0
											SBS17b	7072	8897	3609	0.36122	0.45444	0.18434	1
											SBS17b	1862	2468	1396	0.32518	0.43102	0.2438	0
											SBS17b	5468	4586	3507	0.40322	0.33818	0.25861	0
											SBS17b	1787	2809	1686	0.28446	0.44715	0.26839	0
											SBS17b	1862	3130	1672	0.27941	0.46969	0.2509	1
											SBS17b	30335	34085	17427	0.37063	0.41645	0.21292	1
											SBS17b	2970	3891	2338	0.32286	0.42298	0.25416	1
											SBS17b	3845	5396	2898	0.31675	0.44452	0.23873	0
											SBS17b	6499	6188	4368	0.38106	0.36283	0.25611	0
											SBS17b	2359	2687	1742	0.34753	0.39585	0.25663	0
											SBS17b	7123	10292	4058	0.33172	0.4793	0.18898	1
											SBS17b	5277	4857	2013	0.43443	0.39985	0.16572	1
											SBS17b	2954	4259	2703	0.2979	0.42951	0.27259	1
											SBS17b	4343	5358	2123	0.3673	0.45315	0.17955	1
											SBS17b	16610	14627	9819	0.40457	0.35627	0.23916	0
											SBS17b	7347	8401	5286	0.34929	0.3994	0.25131	1
											SBS17b	9173	7906	5499	0.40628	0.35016	0.24356	0
											SBS17b	2154	3289	2166	0.28309	0.43225	0.28466	0
											SBS17b	2665	2379	1844	0.3869	0.34538	0.26771	0
											SBS17b	7333	7916	5413	0.3549	0.38312	0.26198	1
											SBS17b	3169	2767	1708	0.41457	0.36198	0.22344	1
											SBS17b	10055	10882	7442	0.35431	0.38345	0.26224	1
											SBS17b	4577	4499	3085	0.37637	0.36995	0.25368	1
											SBS17b	4401	3988	2514	0.40365	0.36577	0.23058	1
											SBS17b	7759	6898	4184	0.41181	0.36612	0.22207	0
											SBS17b	7405	6615	4074	0.40925	0.36559	0.22516	1
											SBS17b	11389	10388	6751	0.39922	0.36413	0.23664	0
											SBS17b	4053	3245	2538	0.41206	0.32991	0.25803	0
											SBS17b	21433	22631	12206	0.3809	0.40219	0.21692	1
											SBS17b	3250	3781	1860	0.36554	0.42526	0.2092	0
											SBS17b	5050	5545	2103	0.3977	0.43668	0.16562	1
											SBS17b	3587	3551	2095	0.3885	0.3846	0.2269	0
											SBS17b	6910	8484	5110	0.33701	0.41377	0.24922	1
											SBS17b	7721	7948	3375	0.40543	0.41735	0.17722	1
											SBS17b	7892	7139	4880	0.39636	0.35855	0.24509	0
											SBS17b	7822	7824	4650	0.3854	0.38549	0.22911	0
											SBS17b	2506	3311	1382	0.3481	0.45992	0.19197	0
											SBS17b	3386	3361	1626	0.4044	0.40141	0.1942	0
											SBS17b	2485	2965	1960	0.33536	0.40013	0.26451	0
											SBS17b	2664	3242	1562	0.35672	0.43412	0.20916	1
											SBS17b	15059	13383	7698	0.41669	0.37031	0.213	1
											SBS17b	5565	6422	2901	0.37379	0.43135	0.19485	0
											SBS17b	8150	8195	3924	0.40209	0.40431	0.1936	0
											SBS17b	2079	2948	1242	0.33163	0.47025	0.19812	0
											SBS17b	7216	9025	4994	0.33982	0.42501	0.23518	0
											SBS17b	5245	7107	2729	0.34779	0.47126	0.18096	1
											SBS17b	3528	3738	1655	0.39547	0.41901	0.18552	1
											SBS17b	7908	6670	4066	0.42416	0.35776	0.21809	1
											SBS17b	4437	2377	2179	0.49338	0.26432	0.2423	1
											SBS17b	1933	2485	1437	0.33015	0.42442	0.24543	1
											SBS17b	1433	1456	1017	0.36687	0.37276	0.26037	0
											SBS17b	5049	5585	2267	0.39137	0.43291	0.17572	1
											SBS17b	12854	10892	4671	0.45233	0.38329	0.16437	1
											SBS17b	3687	4144	1731	0.38559	0.43338	0.18103	1
											SBS17b	6154	6200	2984	0.40123	0.40422	0.19455	0
											SBS17b	9999	8617	4815	0.42674	0.36776	0.2055	1
											SBS17b	2545	2513	1850	0.36841	0.36378	0.26781	1
											SBS17b	3261	3110	1431	0.41797	0.39862	0.18341	1
											SBS17b	1346	1864	852	0.33136	0.45889	0.20975	0
											SBS17b	3367	2603	1296	0.46339	0.35824	0.17836	0
											SBS17b	8362	9898	3297	0.3879	0.45915	0.15294	1
											SBS17b	2924	3027	2095	0.36341	0.37621	0.26038	0
											SBS17b	2651	2138	1724	0.40703	0.32827	0.2647	0
											SBS17b	4663	3560	1482	0.48047	0.36682	0.1527	0
											SBS17b	3293	3584	2180	0.36359	0.39572	0.2407	0
											SBS17b	6426	5209	2490	0.45494	0.36878	0.17628	0
											SBS17b	5489	6583	4404	0.33315	0.39955	0.2673	1
											SBS17b	10100	10149	5459	0.39287	0.39478	0.21235	1
											SBS17b	3366	3491	1712	0.39281	0.4074	0.19979	0
											SBS17b	3834	3798	1782	0.40727	0.40344	0.18929	0
											SBS17b	12739	11466	7411	0.40293	0.36266	0.23441	1
											SBS17b	3875	3449	1443	0.442	0.39341	0.16459	1
											SBS17b	9288	11179	4504	0.37195	0.44768	0.18037	1
											SBS17b	6626	7376	2952	0.39082	0.43506	0.17412	0
											SBS17b	2537	3814	2255	0.29479	0.44318	0.26203	0
											SBS18	2128	1282	242	0.58269	0.35104	0.066265	0
											SBS18	848	736	237	0.46568	0.40417	0.13015	1
											SBS18	1911	1415	304	0.52645	0.38981	0.083747	1
											SBS18	1359	416	165	0.70052	0.21443	0.085052	0
											SBS18	808	307	79	0.67672	0.25712	0.066164	0
											SBS18	2041	876	318	0.63091	0.27079	0.0983	1
											SBS18	767	415	86	0.60489	0.32729	0.067823	0
											SBS18	1117	1025	310	0.45555	0.41803	0.12643	0
											SBS18	358	416	129	0.39646	0.46069	0.14286	0
											SBS18	837	543	79	0.57368	0.37217	0.054147	1
											SBS18	8450	5053	1777	0.55301	0.33069	0.1163	1
											SBS18	587	301	140	0.57101	0.2928	0.13619	1
											SBS18	1127	518	190	0.61417	0.28229	0.10354	0
											SBS18	1253	1129	386	0.45267	0.40788	0.13945	0
											SBS18	653	529	90	0.51336	0.41588	0.070755	0
											SBS18	1241	980	337	0.48514	0.38311	0.13174	1
											SBS18	1038	701	311	0.50634	0.34195	0.15171	1
											SBS18	787	867	180	0.42912	0.47274	0.098146	1
											SBS18	848	1090	215	0.39387	0.50627	0.099861	1
											SBS18	6441	3461	838	0.59972	0.32225	0.078026	0
											SBS18	1893	1842	386	0.45935	0.44698	0.093667	1
											SBS18	3268	2660	820	0.48429	0.39419	0.12152	0
											SBS18	451	167	125	0.607	0.22476	0.16824	0
											SBS18	593	550	179	0.44856	0.41604	0.1354	0
											SBS18	2909	1627	263	0.60617	0.33903	0.054803	1
											SBS18	517	244	112	0.59221	0.2795	0.12829	1
											SBS18	2337	2287	401	0.46507	0.45512	0.079801	1
											SBS18	992	847	120	0.50638	0.43236	0.061256	1
											SBS18	1213	598	185	0.60772	0.2996	0.092685	1
											SBS18	761	279	241	0.59407	0.2178	0.18813	0
											SBS18	528	276	201	0.52537	0.27463	0.2	1
											SBS18	924	253	218	0.66237	0.18136	0.15627	0
											SBS18	378	159	164	0.53923	0.22682	0.23395	0
											SBS18	1483	513	435	0.61004	0.21102	0.17894	1
											SBS18	1017	728	123	0.54443	0.38972	0.065846	0
											SBS18	1925	764	241	0.657	0.26075	0.082253	1
											SBS18	517	548	132	0.43191	0.45781	0.11028	0
											SBS18	1976	1784	455	0.4688	0.42325	0.10795	1
											SBS18	1757	1178	339	0.53665	0.3598	0.10354	1
											SBS18	1380	730	272	0.57935	0.30647	0.11419	0
											SBS18	1933	1179	406	0.54946	0.33513	0.11541	0
											SBS18	437	211	112	0.575	0.27763	0.14737	0
											SBS18	683	464	191	0.51046	0.34679	0.14275	0
											SBS18	666	545	96	0.50956	0.41699	0.073451	0
											SBS18	914	355	110	0.6628	0.25743	0.079768	1
											SBS18	2748	1500	801	0.54427	0.29709	0.15865	1
											SBS18	1574	839	433	0.55306	0.2948	0.15214	0
											SBS18	1824	1053	489	0.54189	0.31283	0.14528	0
											SBS18	341	412	94	0.4026	0.48642	0.11098	0
											SBS18	1251	635	258	0.58349	0.29618	0.12034	0
											SBS18	990	847	305	0.46218	0.39542	0.14239	1
											SBS18	531	283	60	0.60755	0.3238	0.06865	1
											SBS18	1865	1372	352	0.51964	0.38228	0.098077	1
											SBS18	1303	1124	630	0.42623	0.36768	0.20608	1
											SBS18	433	358	113	0.47898	0.39602	0.125	1
											SBS18	344	120	39	0.6839	0.23857	0.077535	0
											SBS18	597	887	151	0.36514	0.54251	0.092355	1
											SBS18	2495	831	199	0.7078	0.23574	0.056454	1
											SBS18	606	344	200	0.52696	0.29913	0.17391	1
											SBS18	1447	1341	252	0.47599	0.44112	0.082895	0
											SBS18	1390	828	487	0.51386	0.3061	0.18004	1
											SBS18	281	117	74	0.59534	0.24788	0.15678	1
											SBS18	549	389	228	0.47084	0.33362	0.19554	1
											SBS18	529	340	129	0.53006	0.34068	0.12926	0
											SBS18	839	558	249	0.50972	0.339	0.15128	0
											SBS18	2940	1196	434	0.64333	0.26171	0.094967	1
											SBS18	197	67	88	0.55966	0.19034	0.25	0
											SBS18	618	247	122	0.62614	0.25025	0.12361	0
											SBS18	1622	693	199	0.64519	0.27566	0.079157	0
											SBS18	820	486	174	0.55405	0.32838	0.11757	0
											SBS18	2534	1860	697	0.49774	0.36535	0.13691	0
											SBS18	1112	747	205	0.53876	0.36192	0.099322	1
											SBS18	1203	1899	320	0.35155	0.55494	0.093513	1
											SBS18	587	340	165	0.53755	0.31136	0.1511	0
											SBS18	427	767	136	0.32105	0.57669	0.10226	0
											SBS18	2004	1222	801	0.49764	0.30345	0.19891	1
											SBS18	572	300	174	0.54685	0.28681	0.16635	1
											SBS18	2573	1041	457	0.63203	0.25571	0.11226	1
											SBS18	982	666	309	0.50179	0.34032	0.15789	0
											SBS18	665	670	178	0.43952	0.44283	0.11765	0
											SBS34	0	0	0	NaN	NaN	NaN	0
											SBS34	1	0	0	1	0	0	1
											SBS34	0	0	0	NaN	NaN	NaN	1
											SBS34	0	0	0	NaN	NaN	NaN	0
											SBS34	0	0	0	NaN	NaN	NaN	0
											SBS34	2	0	2	0.5	0	0.5	1
											SBS34	0	0	0	NaN	NaN	NaN	0
											SBS34	4	0	4	0.5	0	0.5	0
											SBS34	1	0	0	1	0	0	0
											SBS34	0	0	0	NaN	NaN	NaN	1
											SBS34	2	3	4	0.22222	0.33333	0.44444	1
											SBS34	0	0	0	NaN	NaN	NaN	1
											SBS34	0	0	0	NaN	NaN	NaN	0
											SBS34	3	0	2	0.6	0	0.4	0
											SBS34	3	1	4	0.375	0.125	0.5	0
											SBS34	0	0	0	NaN	NaN	NaN	1
											SBS34	0	0	0	NaN	NaN	NaN	1
											SBS34	0	0	0	NaN	NaN	NaN	1
											SBS34	0	0	0	NaN	NaN	NaN	1
											SBS34	0	0	0	NaN	NaN	NaN	0
											SBS34	3	3	0	0.5	0.5	0	1
											SBS34	2	1	3	0.33333	0.16667	0.5	0
											SBS34	0	0	0	NaN	NaN	NaN	0
											SBS34	0	0	0	NaN	NaN	NaN	0
											SBS34	0	0	0	NaN	NaN	NaN	1
											SBS34	0	0	0	NaN	NaN	NaN	1
											SBS34	9	6	5	0.45	0.3	0.25	1
											SBS34	0	0	0	NaN	NaN	NaN	1
											SBS34	0	0	0	NaN	NaN	NaN	1
											SBS34	3	0	4	0.42857	0	0.57143	0
											SBS34	3	2	1	0.5	0.33333	0.16667	1
											SBS34	0	0	0	NaN	NaN	NaN	0
											SBS34	0	0	0	NaN	NaN	NaN	0
											SBS34	0	0	0	NaN	NaN	NaN	1
											SBS34	0	0	0	NaN	NaN	NaN	0
											SBS34	0	0	0	NaN	NaN	NaN	1
											SBS34	0	0	0	NaN	NaN	NaN	0
											SBS34	3	1	0	0.75	0.25	0	1
											SBS34	1	0	0	1	0	0	1
											SBS34	0	0	0	NaN	NaN	NaN	0
											SBS34	0	2	1	0	0.66667	0.33333	0
											SBS34	0	0	0	NaN	NaN	NaN	0
											SBS34	0	0	0	NaN	NaN	NaN	0
											SBS34	0	0	0	NaN	NaN	NaN	0
											SBS34	0	1	2	0	0.33333	0.66667	1
											SBS34	5	0	3	0.625	0	0.375	1
											SBS34	1	1	0	0.5	0.5	0	0
											SBS34	0	0	0	NaN	NaN	NaN	0
											SBS34	0	0	0	NaN	NaN	NaN	0
											SBS34	0	0	0	NaN	NaN	NaN	0
											SBS34	0	0	0	NaN	NaN	NaN	1
											SBS34	0	1	0	0	1	0	1
											SBS34	3	0	0	1	0	0	1
											SBS34	0	0	0	NaN	NaN	NaN	1
											SBS34	0	0	0	NaN	NaN	NaN	1
											SBS34	0	0	0	NaN	NaN	NaN	0
											SBS34	0	0	0	NaN	NaN	NaN	1
											SBS34	5	9	4	0.27778	0.5	0.22222	1
											SBS34	0	0	0	NaN	NaN	NaN	1
											SBS34	0	0	0	NaN	NaN	NaN	0
											SBS34	0	0	0	NaN	NaN	NaN	1
											SBS34	0	0	0	NaN	NaN	NaN	1
											SBS34	0	3	2	0	0.6	0.4	1
											SBS34	0	0	0	NaN	NaN	NaN	0
											SBS34	1	1	0	0.5	0.5	0	0
											SBS34	4	1	1	0.66667	0.16667	0.16667	1
											SBS34	0	0	0	NaN	NaN	NaN	0
											SBS34	0	0	0	NaN	NaN	NaN	0
											SBS34	5	2	3	0.5	0.2	0.3	0
											SBS34	0	0	0	NaN	NaN	NaN	0
											SBS34	0	0	3	0	0	1	0
											SBS34	0	0	0	NaN	NaN	NaN	1
											SBS34	0	0	0	NaN	NaN	NaN	1
											SBS34	0	0	0	NaN	NaN	NaN	0
											SBS34	0	0	0	NaN	NaN	NaN	0
											SBS34	0	0	0	NaN	NaN	NaN	1
											SBS34	0	0	0	NaN	NaN	NaN	1
											SBS34	9	2	4	0.6	0.13333	0.26667	1
											SBS34	0	0	0	NaN	NaN	NaN	0
											SBS34	0	1	1	0	0.5	0.5	0
											SBS40	988	660	699	0.42096	0.28121	0.29783	0
											SBS40	399	970	470	0.21697	0.52746	0.25557	1
											SBS40	759	278	628	0.45586	0.16697	0.37718	1
											SBS40	402	377	249	0.39105	0.36673	0.24222	0
											SBS40	543	331	471	0.40372	0.2461	0.35019	0
											SBS40	765	1440	252	0.31136	0.58608	0.10256	1
											SBS40	488	275	441	0.40532	0.22841	0.36628	0
											SBS40	1756	1306	490	0.49437	0.36768	0.13795	0
											SBS40	170	576	4	0.22667	0.768	0.0053333	0
											SBS40	425	380	419	0.34722	0.31046	0.34232	1
											SBS40	5066	4438	5461	0.33852	0.29656	0.36492	1
											SBS40	1359	778	976	0.43656	0.24992	0.31352	1
											SBS40	1195	826	1038	0.39065	0.27002	0.33933	0
											SBS40	1713	1953	737	0.38905	0.44356	0.16739	0
											SBS40	758	889	315	0.38634	0.45311	0.16055	0
											SBS40	2189	2690	1429	0.34702	0.42644	0.22654	1
											SBS40	550	220	368	0.4833	0.19332	0.32337	1
											SBS40	1435	1614	307	0.42759	0.48093	0.091478	1
											SBS40	1141	1843	626	0.31607	0.51053	0.17341	1
											SBS40	2211	1861	2352	0.34418	0.28969	0.36613	0
											SBS40	2300	1596	912	0.47837	0.33195	0.18968	1
											SBS40	1773	1310	829	0.45322	0.33487	0.21191	0
											SBS40	849	957	938	0.3094	0.34876	0.34184	0
											SBS40	706	409	168	0.55027	0.31878	0.13094	0
											SBS40	1504	1121	1349	0.37846	0.28208	0.33946	1
											SBS40	754	517	612	0.40042	0.27456	0.32501	1
											SBS40	3644	3426	1290	0.43589	0.40981	0.15431	1
											SBS40	878	1158	358	0.36675	0.48371	0.14954	1
											SBS40	245	226	228	0.3505	0.32332	0.32618	1
											SBS40	1333	1071	1004	0.39114	0.31426	0.2946	0
											SBS40	1204	1101	963	0.36842	0.3369	0.29468	1
											SBS40	1970	1674	1730	0.36658	0.3115	0.32192	0
											SBS40	802	633	788	0.36077	0.28475	0.35448	0
											SBS40	3798	3855	3749	0.3331	0.3381	0.3288	1
											SBS40	288	167	364	0.35165	0.20391	0.44444	0
											SBS40	412	1422	225	0.2001	0.69063	0.10928	1
											SBS40	755	732	480	0.38383	0.37214	0.24403	0
											SBS40	2069	2273	769	0.40481	0.44473	0.15046	1
											SBS40	1087	1695	386	0.34312	0.53504	0.12184	1
											SBS40	2050	1277	1495	0.42513	0.26483	0.31004	0
											SBS40	191	317	267	0.24645	0.40903	0.34452	0
											SBS40	467	378	401	0.3748	0.30337	0.32183	0
											SBS40	893	782	72	0.51116	0.44762	0.041214	0
											SBS40	878	883	222	0.44276	0.44528	0.11195	0
											SBS40	415	297	464	0.35289	0.25255	0.39456	1
											SBS40	3532	2799	2597	0.39561	0.31351	0.29088	1
											SBS40	847	988	424	0.37494	0.43736	0.18769	0
											SBS40	1350	1535	1477	0.30949	0.3519	0.33861	0
											SBS40	589	718	326	0.36069	0.43968	0.19963	0
											SBS40	908	1343	894	0.28871	0.42703	0.28426	0
											SBS40	1166	1115	922	0.36403	0.34811	0.28786	1
											SBS40	547	723	52	0.41377	0.5469	0.039334	1
											SBS40	879	538	496	0.45949	0.28123	0.25928	1
											SBS40	56	98	135	0.19377	0.3391	0.46713	1
											SBS40	490	412	89	0.49445	0.41574	0.089808	1
											SBS40	602	269	341	0.4967	0.22195	0.28135	0
											SBS40	1272	1531	745	0.35851	0.43151	0.20998	1
											SBS40	2202	1783	134	0.5346	0.43287	0.032532	1
											SBS40	934	883	703	0.37063	0.3504	0.27897	1
											SBS40	1118	990	1013	0.35822	0.31721	0.32458	0
											SBS40	947	1009	1131	0.30677	0.32685	0.36638	1
											SBS40	504	191	296	0.50858	0.19273	0.29869	1
											SBS40	256	175	129	0.45714	0.3125	0.23036	1
											SBS40	185	342	58	0.31624	0.58462	0.099145	0
											SBS40	440	266	402	0.39711	0.24007	0.36282	0
											SBS40	1227	1853	189	0.37534	0.56684	0.057816	1
											SBS40	986	648	751	0.41342	0.2717	0.31488	0
											SBS40	437	187	70	0.62968	0.26945	0.10086	0
											SBS40	673	650	62	0.48592	0.46931	0.044765	0
											SBS40	273	341	295	0.30033	0.37514	0.32453	0
											SBS40	618	342	332	0.47833	0.26471	0.25697	0
											SBS40	2296	1143	1308	0.48367	0.24078	0.27554	1
											SBS40	1888	3316	2045	0.26045	0.45744	0.28211	1
											SBS40	302	234	135	0.45007	0.34873	0.20119	0
											SBS40	726	1171	867	0.26266	0.42366	0.31368	0
											SBS40	2675	1682	1761	0.43723	0.27493	0.28784	1
											SBS40	504	641	810	0.2578	0.32788	0.41432	1
											SBS40	652	2116	170	0.22192	0.72022	0.057862	1
											SBS40	1049	1233	1038	0.31596	0.37139	0.31265	0
											SBS40	538	1081	162	0.30208	0.60696	0.09096	0

## Sheet: Fig 3a
Top panel derived from Supplemental Table 12 (Alterations in 127 ESAD genes of interest) and Supplemental Table 3 (SCA load and TP53 status)
Bottom panel derived from data from Supplemental Tables 8 (Genes altered significantly more frequently in CO vs NCO), Table 3 (SCA load, TP53 status) and Table 12 (Alteration types found in each gene of interest)

## Sheet: Fig 3b
Cancer_Outcome_Status	Patient_ID	Count mutated ESAD genes of interest per patient
NCO	360	15
NCO	17	13
NCO	915	12
NCO	303	10
NCO	515	10
NCO	942	10
NCO	170	9
NCO	806	9
NCO	900	9
NCO	478	8
NCO	911	8
NCO	126	7
NCO	222	7
NCO	385	7
NCO	619	7
NCO	635	7
NCO	433	6
NCO	572	6
NCO	611	5
NCO	631	5
NCO	865	5
NCO	1005	5
NCO	55	4
NCO	59	4
NCO	541	4
NCO	575	4
NCO	639	4
NCO	1047	4
NCO	130	3
NCO	184	3
NCO	381	3
NCO	483	3
NCO	652	3
NCO	909	3
NCO	968	3
NCO	862	2
NCO	88	1
NCO	609	1
NCO	956	1
CO	322	18
CO	279	16
CO	396	15
CO	551	15
CO	833	14
CO	626	12
CO	163	11
CO	387	11
CO	512	11
CO	891	11
CO	43	10
CO	266	10
CO	568	10
CO	772	10
CO	856	10
CO	951	10
CO	995	10
CO	450	9
CO	686	9
CO	728	9
CO	977	9
CO	74	8
CO	403	8
CO	422	8
CO	702	8
CO	852	7
CO	997	7
CO	286	6
CO	391	6
CO	740	6
CO	779	6
CO	295	5
CO	521	5
CO	672	5
CO	954	5
CO	42	4
CO	169	4
CO	623	4
CO	660	3
CO	160	2

[truncated: 23 more sheets: Fig 3c, Fig 3d-g, Fig 4a, b, Fig 5a, Fig 5b, Fig5c, Fig 6a, 6b, Fig 6c, Fig 6d, Fig 6e, Fig 6f, Fig 6g, Fig 6h, Supplementary Fig 1b, Supplementary Fig 1c, Supplementary Fig 1d, Supplementary Fig 2, Supplementary Fig 3, Supplementary Fig 4, Supplementary Fig 5 …]
